# Supplementary material for: A scientometric analysis of birth cohorts in South Asia: Way forward for Pakistan
Source: PLoS One. 2020 Jul 9;15(7):e0235385. doi: 10.1371/journal.pone.0235385 (PMC7347181; doi:10.1371/journal.pone.0235385)
Supplement: S1 Dataset — (TXT) [file pone.0235385.s001.txt]

FN Clarivate Analytics Web of Science
VR 1.0
PT J
AU Gupta, N
   Goel, K
   Shah, P
   Misra, A
AF Gupta, Nidhi
   Goel, Kashish
   Shah, Priyali
   Misra, Anoop
TI Childhood Obesity in Developing Countries: Epidemiology, Determinants,
   and Prevention
SO ENDOCRINE REVIEWS
LA English
DT Review
ID ASIAN INDIAN ADOLESCENTS; NUTRITION EXAMINATION SURVEY; C-REACTIVE
   PROTEIN; IMPAIRED GLUCOSE-TOLERANCE; POLYCYSTIC-OVARY-SYNDROME; TYPE-2
   DIABETES-MELLITUS; PRIMARY-SCHOOL CHILDREN; 3RD NATIONAL-HEALTH; DELHI
   BIRTH COHORT; BODY-MASS INDEX
AB Rapidly changing dietary practices and a sedentary lifestyle have led to increasing prevalence of childhood obesity (5-19 yr) in developing countries recently: 41.8% in Mexico, 22.1% in Brazil, 22.0% in India, and 19.3% in Argentina. Moreover, secular trends indicate increasing prevalence rates in these countries: 4.1 to 13.9% in Brazil during 1974-1997, 12.2 to 15.6% in Thailand during 1991-1993, and 9.8 to 11.7% in India during 2006-2009. Important determinants of childhood obesity include high socioeconomic status, residence in metropolitan cities, female gender, unawareness and false beliefs about nutrition, marketing by transnational food companies, increasing academic stress, and poor facilities for physical activity. Childhood obesity has been associated with type 2 diabetes mellitus, the early-onset metabolic syndrome, subclinical inflammation, dyslipidemia, coronary artery diseases, and adulthood obesity. Therapeutic lifestyle changes and maintenance of regular physical activity through parental initiative and social support interventions are the most important strategies in managing childhood obesity. Also, high-risk screening and effective health educational programs are urgently needed in developing countries. (Endocrine Reviews 33: 48-70, 2012)
C1 [Gupta, Nidhi] Childrens Hosp Michigan, Dept Pediat, Detroit, MI 48201 USA.
   [Gupta, Nidhi] Mayo Clin, Coll Med, Endocrine Res Unit, Rochester, MN 55905 USA.
   [Goel, Kashish] Mayo Clin, Coll Med, Div Cardiovasc Dis, Rochester, MN 55905 USA.
   [Gupta, Nidhi; Goel, Kashish; Shah, Priyali; Misra, Anoop] Diabet Fdn India, New Delhi 110016, India.
   [Shah, Priyali; Misra, Anoop] Natl Diabet Obes & Cholesterol Disorders Fdn N DO, New Delhi 110016, India.
   [Goel, Kashish] Wayne State Univ, Dept Internal Med, Detroit, MI 48202 USA.
   [Misra, Anoop] Fortis Hosp, Fortis C DOC Ctr Excellence Diabet Metab Dis & En, New Delhi 110070, India.
RP Misra, A (reprint author), Fortis Flt Lt Rajan Dhall Hosp, Dept Diabet & Metab Dis, New Delhi 110070, India.
EM anoopmisra@metabolicresearchindia.com
OI Gupta, Nidhi/0000-0001-6485-3318
FU National Diabetes, Obesity, and Cholesterol Disorders Foundation
   (N-DOC), NewDelhi; Diabetes Foundation (India); World Diabetes
   Foundation, Denmark
FX We acknowledge the support and cooperation of National Diabetes,
   Obesity, and Cholesterol Disorders Foundation (N-DOC), NewDelhi,
   Diabetes Foundation (India), and World Diabetes Foundation, Denmark in
   various research initiatives in childhood obesity undertaken by our
   group.
CR Agirbasli M, 2006, METABOLISM, V55, P1002, DOI 10.1016/j.metabol.2006.03.009
   Ahlsson F, 2007, ACTA PAEDIATR, V96, P358, DOI 10.1111/j.1651-2227.2006.00141.x
   Al Mamun A, 2009, OBESITY, V17, P1255, DOI 10.1038/oby.2008.660
   Al-Hazzaa HM, 2007, SAUDI MED J, V28, P766
   Allensworth D., 1997, SCH HLTH OUR NATIONS
   Armstrong MEG, 2006, SAMJ S AFR MED J, V96, P439
   ARMSTRONG N, 1990, BRIT MED J, V301, P203, DOI 10.1136/bmj.301.6745.203
   Arya S, 2006, NUTRITION, V22, P865, DOI 10.1016/j.nut.2006.05.002
   Ayatollahi SMT, 2007, OBES REV, V8, P289, DOI 10.1111/j.1467-789X.2006.00299.x
   Bai P V, 1995, Indian Pediatr, V32, P1173
   Bajaj S, 2009, INDIAN J MED RES, V129, P285
   Bauman A, 2009, PREV MED, V49, P309, DOI 10.1016/j.ypmed.2009.07.017
   Bavdekar A, 1999, DIABETES, V48, P2422, DOI 10.2337/diabetes.48.12.2422
   Bhardwaj S, 2008, ASIA PAC J CLIN NUTR, V17, P172
   Bhargava SK, 2004, NEW ENGL J MED, V350, P865, DOI 10.1056/NEJMoa035698
   Biasillo Gina, 2009, Recenti Progressi in Medicina, V100, P279
   Biro L, 2007, ANN NUTR METAB, V51, P454, DOI 10.1159/000111166
   Brewis A, 2003, AM J HUM BIOL, V15, P446, DOI 10.1002/ajhb.10161
   Butte NF, 2007, J NUTR, V137, P153
   Caballero C, 2007, ARCH LATINOAM NUTR, V57, P231
   Caceres M, 2008, BMC PEDIATR, V8, DOI 10.1186/1471-2431-8-31
   CAMBIO Canada - Mexico Battling Childhood Obesity, 2009, CAN MEX BATTL CHILDH
   Chadarat M, 2006, INDIAN HEART J, V5, P125
   Chadha DS, 2009, METAB SYNDR RELAT D, V7, P151, DOI 10.1089/met.2008.0054
   Chandalia M, 2007, PLOS ONE, V2, DOI 10.1371/journal.pone.0000812
   Chhatwal J, 2004, ASIA PAC J CLIN NUTR, V13, P231
   Chiolero A, 2009, CIRCULATION, V119, P558, DOI 10.1161/CIRCULATIONAHA.108.796276
   Cole TJ, 2000, BRIT MED J, V320, P1240, DOI 10.1136/bmj.320.7244.1240
   Cook S, 2003, ARCH PEDIAT ADOL MED, V157, P821, DOI 10.1001/archpedi.157.8.821
   de Assis MAA, 2005, EUR J CLIN NUTR, V59, P1015, DOI 10.1038/sj.ejcn.1602206
   de Ferranti SD, 2004, CIRCULATION, V110, P2494, DOI 10.1161/01.CIR.0000145117.40114.C7
   de Onis M, 2000, AM J CLIN NUTR, V72, P1032
   de Onis M, 2010, AM J CLIN NUTR, V92, P1257, DOI 10.3945/ajcn.2010.29786
   Vasconcelos Vera Lucia de, 2003, Cad. Saúde Pública, V19, P1445, DOI 10.1590/S0102-311X2003000500023
   Discigil G, 2009, CHILD CARE HLTH DEV, V35, P153, DOI 10.1111/j.1365-2214.2008.00919.x
   Doak C, 2002, PUBLIC HEALTH NUTR, V5, P215, DOI 10.1079/PHN2001296
   Dunn Winston, 2008, Curr Gastroenterol Rep, V10, P67, DOI 10.1007/s11894-008-0011-1
   Ebbeling CB, 2002, LANCET, V360, P473, DOI 10.1016/S0140-6736(02)09678-2
   El-Hazmi MAF, 2002, ANN SAUDI MED, V22, P303, DOI 10.5144/0256-4947.2002.303
   Esmaillzadeh A, 2006, OBESITY, V14, P377, DOI 10.1038/oby.2006.50
   Faigenbaum AD, 2010, CURR SPORT MED REP, V9, P161, DOI 10.1249/JSR.0b013e3181de1214
   Fall CHD, 2008, DIABETES CARE, V31, P2349, DOI 10.2337/dc08-0911
   Fogelholm M, 1999, INT J OBESITY, V23, P1262
   Franzini L, 2009, AM J PUBLIC HEALTH, V99, P271, DOI 10.2105/AJPH.2007.128702
   Goel K, 2008, OBESITY, V16, P451, DOI 10.1038/oby.2007.55
   Goel K, 2010, HEART, V96, P579, DOI 10.1136/hrt.2009.183236
   Gordon-Larsen P, 2000, PEDIATRICS, V105, part. no., DOI 10.1542/peds.105.6.e83
   GORTMAKER SL, 1993, NEW ENGL J MED, V329, P1008, DOI 10.1056/NEJM199309303291406
   Goyal Ramesh K, 2010, J Assoc Physicians India, V58, P151
   Gupta DK, 2011, PLOS ONE, V6, DOI 10.1371/journal.pone.0017221
   Gupta N, 2010, J AM COLL NUTR, V29, P81, DOI 10.1080/07315724.2010.10719820
   Hassapidou M, 2009, HORM-INT J ENDOCRINO, V8, P53, DOI 10.14310/horm.2002.1222
   Henry CJK, 2004, AM J HUM BIOL, V16, P346, DOI 10.1002/ajhb.20022
   Holian CM, 2005, AM COLL SPORTS MED 5
   Holst-Schumacher I, 2009, FOOD NUTR BULL, V30, P161, DOI 10.1177/156482650903000208
   IHHP Isfahan Healthy Heart Program-Heart Health Promotion from Childhood, 1999, ISF HLTH HEART PROGR
   IMF, 2010, IMF EM DEV EC LIST W
   Indian Council of Medical Research, 1990, NUTR REQ REC DIET AL
   Jabre P, 2005, CHILD CARE HLTH DEV, V31, P159, DOI 10.1111/j.1365-2214.2004.00458.x
   Jafar TH, 2008, ARCH DIS CHILD, V93, P373, DOI 10.1136/adc.2007.125641
   James WPT, 1997, BRIT MED J, V314, P1545, DOI 10.1136/bmj.314.7093.1545
   Jayatissa R, 2006, FOOD NUTR BULL, V27, P153, DOI 10.1177/156482650602700206
   Ji CY, 2009, INT J CARDIOL, V132, P1, DOI 10.1016/j.ijcard.2008.07.003
   Julia M, 2008, HORM RES, V69, P301, DOI 10.1159/000114862
   Juliana KB, 2008, REV MED CHILE, V136, P22, DOI /S0034-98872008000100003
   Kadiki OA, 1996, DIABETES RES CLIN PR, V32, P165, DOI 10.1016/0168-8227(96)01262-4
   Kapil Umesh, 2002, Indian Pediatr, V39, P449
   Kaur S, 2008, ASIA PAC J CLIN NUTR, V17, P592
   Kaushik JS, 2011, INDIAN PEDIATR, V48, P97, DOI 10.1007/s13312-011-0035-8
   Kelishadi R, 2003, PEDIATR INT, V45, P435, DOI 10.1046/j.1442-200X.2003.01738.x
   Kelishadi Roya, 2005, J. Pediatr. (Rio J.), V81, P447, DOI 10.1590/S0021-75572005000800007
   Key TJ, 1998, PUBLIC HEALTH NUTR, V1, P33, DOI 10.1079/PHN19980006
   Khadilkar V V, 2004, Indian Pediatr, V41, P857
   Kim HM, 2007, DIABETES RES CLIN PR, V75, P111, DOI 10.1016/j.diabres.2006.04.009
   Kovalskys I, J PUBLIC HLTH OXF, V33, P403
   Krishnaveni GV, 2005, DIABETES CARE, V28, P2919, DOI 10.2337/diacare.28.12.2919
   Kuczmarski R J, 2000, Adv Data, P1
   Kumar HNH, 2008, INDIAN PEDIATR, V45, P497
   Kuriyan R, 2007, NUTR J, V6, DOI 10.1186/1475-2891-6-25
   Lafta RK, 2005, ANN SAUDI MED, V25, P389, DOI 10.5144/0256-4947.2005.389
   Laxmaiah A, 2007, OBESITY, V15, P1384, DOI 10.1038/oby.2007.165
   Lee MS, 2007, ASIA PAC J CLIN NUTR, V16, P594
   Lee YS, 2009, ANN ACAD MED SINGAP, V38, P75
   Li Y, 2008, BRIT J NUTR, V99, P565, DOI 10.1017/S0007114507797064
   Li Y, 2008, OBES REV, V9, P82, DOI 10.1111/j.1467-789X.2007.00444.x
   Likitmasku S, 2003, J PEDIATR ENDOCR MET, V16, P71
   Littlejohn EE, 2007, J PEDIATR ENDOCR MET, V20, P41
   Matheson DM, 2004, AM J CLIN NUTR, V79, P1088
   Misra A, 2004, INT J OBESITY, V28, P1217, DOI 10.1038/sj.ijo.0802704
   Misra A, 2009, J Assoc Physicians India, V57, P163
   Misra A, 2008, J CLIN ENDOCR METAB, V93, pS9, DOI 10.1210/jc.2008-1595
   Misra A, 2008, DIABETES CARE, V31, P1282, DOI 10.2337/dc07-2316
   Misra A, 2011, ANN NUTR METAB, V58, P203, DOI 10.1159/000329431
   Mo-Suwan Ladda, 1993, Southeast Asian Journal of Tropical Medicine and Public Health, V24, P590
   Moayeri H, 2006, EUR J PEDIATR, V165, P489, DOI 10.1007/s00431-006-0101-8
   Ghazali SM, 2006, TROP BIOMED, V23, P148
   Monasta L, 2010, OBES REV, V11, P695, DOI 10.1111/j.1467-789X.2010.00735.x
   MONELLO LF, 1963, AM J CLIN NUTR, V13, P35, DOI 10.1093/ajcn/13.1.35
   Moodie M, 2009, INT J BEHAV NUTR PHY, V6, DOI 10.1186/1479-5868-6-63
   Moraes Suzana Alves de, 2006, Cad. Saúde Pública, V22, P1289
   Mozaffari H, 2007, INDIAN J PEDIATR, V74, P265, DOI 10.1007/s12098-007-0041-y
   Murnan J, 2006, J SCHOOL HEALTH, V76, P502, DOI 10.1111/j.1746-1561.2006.00148.x
   Mvo Z, 1999, Curationis, V22, P27
   National Nutrition Monitoring Bureau, 2002, 21 NAT NUTR MON BUR
   National Nutrition Monitoring Bureau, 2007, 24 NAT NUTR MON BUR
   Nelson MC, 2009, J AM DIET ASSOC, V109, P281, DOI 10.1016/j.jada.2008.10.050
   Nemours Kids Health from Nemours, 2009, KIDS HLTH NEM HLTH E
   Neutzling MB, 2000, INT J OBESITY, V24, P869, DOI 10.1038/sj.ijo.0801245
   Núñez-Rivas Hilda Patricia, 2003, Rev Panam Salud Publica, V13, P24
   Omigbodun OO, 2010, J BIOSOC SCI, V42, P653, DOI 10.1017/S0021932010000234
   Oude Luttikhuis H, 2009, COCHRANE DB SYST REV, V1, DOI DOI 10.1002/14651858.CD001872.PUB2
   Oulamara H, 2009, INT J PEDIATR OBES, V4, P411, DOI 10.3109/17477160802596163
   Pandey RM, 2009, METAB SYNDR RELAT D, V7, P133, DOI 10.1089/met.2008.0053
   Parsons TJ, 1999, INT J OBESITY, V23, pS1
   Pedrozo W, 2008, REV PANAM SALUD PUBL, V24, P149, DOI 10.1590/S1020-49892008000900001
   PETTITT DJ, 1991, DIABETES, V40, P126, DOI 10.2337/diab.40.2.S126
   Pituelli Suarez N, 2008, An Pediatr (Barc), V68, P257
   Popkin BM, 2002, PUBLIC HEALTH NUTR, V5, P93, DOI 10.1079/PHN200180
   Popkin BM, 2001, J NUTR, V131, p871S
   Premanath M, 2010, INDIAN PEDIATR, V47, P171, DOI 10.1007/s13312-010-0027-0
   Raj M, 2007, NATL MED J INDIA, V20, P288
   Raj M, 2009, NUTR J, V8, DOI 10.1186/1475-2891-8-55
   Ramachandran A, 2002, DIABETES RES CLIN PR, V57, P185
   Rao S, 2007, EUR J CLIN NUTR, V61, P633, DOI 10.1038/sj.ejcn.1602555
   Rerksuppaphol Sanguansak, 2010, J Med Assoc Thai, V93 Suppl 2, pS27
   Sabate J, 2010, AM J CLIN NUTR, V91, p1525S, DOI 10.3945/ajcn.2010.28701F
   Sachdev HS, 2005, AM J CLIN NUTR, V82, P456
   Salazar-Martinez E, 2006, ARCH MED RES, V37, P535, DOI 10.1016/j.arcmed.2005.10.014
   Sallis JF, 2006, FUTURE CHILD, V16, P89, DOI 10.1353/foc.2006.0009
   Shah P, 2010, BRIT J NUTR, V104, P427, DOI 10.1017/S0007114510000681
   Shaibi GQ, 2006, MED SCI SPORT EXER, V38, P1208, DOI [10.1249/01.mss.0000227304.88406.0f, 10.1249/01.mss.000227304.88406.0f]
   Sharma A, 2007, PUBLIC HEALTH NUTR, V10, P485, DOI 10.1017/S1368980007223894
   Singhal N, 2010, EUR J CLIN NUTR, V64, P364, DOI 10.1038/ejcn.2009.150
   Story M, 2006, FUTURE CHILD, V16, P109, DOI 10.1353/foc.2006.0007
   Story M, 1996, J AM DIET ASSOC, V96, P123, DOI 10.1016/S0002-8223(96)00039-9
   STUNKARD A, 1967, AM J PSYCHIAT, V123, P1443, DOI 10.1176/ajp.123.11.1443
   Tee E Jr, 1999, Malays J Nutr, V5, P87
   Tee E-Siong, 2002, Food and Nutrition Bulletin, V23, P41
   Tfaylio H, 2008, ANN NY ACAD SCI, V1135, P85, DOI 10.1196/annals.1429.024
   UNESDA, OUR UNESDA COMM ACT
   UNICEF The Fat Truth, FAT TRUTH FIGHT CHIL
   *USDA, 2007, NUTR INT FOOD MEAN A
   Usfar AA, 2010, OBES REV, V11, P924, DOI 10.1111/j.1467-789X.2010.00814.x
   Vikram NK, 2009, ASIA PAC J CLIN NUTR, V18, P293
   Vikram NK, 2006, ATHEROSCLEROSIS, V186, P193, DOI 10.1016/j.atherosclerosis.2005.07.015
   Vikram NK, 2006, DIABETIC MED, V23, P293, DOI 10.1111/j.1464-5491.2005.01782.x
   Vikram NK, 2003, ATHEROSCLEROSIS, V168, P305, DOI 10.1016/S0021-9150(03)00096-0
   Wang Y, 2009, OBES REV, V10, P456, DOI 10.1111/j.1467-789X.2009.00568.x
   Wang YF, 2002, AM J CLIN NUTR, V75, P971
   Wardle J, 2006, BRIT MED J, V332, P1130, DOI 10.1136/bmj.38807.594792.AE
   Wasir JS, 2004, METAB SYNDR RELAT D, V2, P14, DOI 10.1089/met.2004.2.14
   *WHO, 1995, WHO TECH REP SER, V854
   Wickramasinghe V. P., 2004, Ceylon Medical Journal, V49, P114
   Wijeyaratne CN, 2002, CLIN ENDOCRINOL, V57, P343, DOI 10.1046/j.1365-2265.2002.01603.x
   World Health Organization, 2006, WHO CHILD GROWTH STA
   World Health Organization Multicentre Growth Reference Study Group, 2006, WHO CHILD GROWTH STA
   Wu SY, 2011, AM J PREV MED, V40, P149, DOI 10.1016/j.amepre.2010.10.029
   Yajnik CS, 2002, J CLIN ENDOCR METAB, V87, P5575, DOI 10.1210/jc.2002-020434
   Yilmaz FM, 2007, J PEDIATR ENDOCR MET, V20, P205
   Zargar A H, 2001, J Postgrad Med, V47, P27
   Zimmet P, 2007, PEDIATR DIABETES, V8, P299, DOI 10.1111/j.1399-5448.2007.00271.x
NR 161
TC 243
Z9 268
U1 3
U2 133
PU OXFORD UNIV PRESS INC
PI CARY
PA JOURNALS DEPT, 2001 EVANS RD, CARY, NC 27513 USA
SN 0163-769X
EI 1945-7189
J9 ENDOCR REV
JI Endocr. Rev.
PD FEB
PY 2012
VL 33
IS 1
BP 48
EP 70
DI 10.1210/er.2010-0028
PG 23
WC Endocrinology & Metabolism
SC Endocrinology & Metabolism
GA 894CH
UT WOS:000300404100002
PM 22240243
OA Bronze
HC Y
HP N
DA 2018-12-18
ER

PT J
AU Adair, LS
   Fall, CHD
   Osmond, C
   Stein, AD
   Martorell, R
   Ramirez-Zea, M
   Sachdev, HS
   Dahly, DL
   Bas, I
   Norris, SA
   Micklesfield, L
   Hallal, P
   Victora, CG
AF Adair, Linda S.
   Fall, Caroline H. D.
   Osmond, Clive
   Stein, Aryeh D.
   Martorell, Reynaldo
   Ramirez-Zea, Manuel
   Sachdev, Harshpal Singh
   Dahly, Darren L.
   Bas, Isabelita
   Norris, Shane A.
   Micklesfield, Lisa
   Hallal, Pedro
   Victora, Cesar G.
CA COHORTS Grp
TI Associations of linear growth and relative weight gain during early life
   with adult health and human capital in countries of low and middle
   income: findings from five birth cohort studies
SO LANCET
LA English
DT Article
ID CATCH-UP GROWTH; BODY-MASS INDEX; EARLY-CHILDHOOD; BLOOD-PRESSURE;
   YOUNG-ADULTS; PROFILE; NUTRITION; SIZE; PATTERNS; RISK
AB Background Fast weight gain and linear growth in children in low-income and middle-income countries are associated with enhanced survival and improved cognitive development, but might increase risk of obesity and related adult cardiometabolic diseases. We investigated how linear growth and relative weight gain during infancy and childhood are related to health and human capital outcomes in young adults.
   Methods We used data from five prospective birth cohort studies from Brazil, Guatemala, India, the Philippines, and South Africa. We investigated body-mass index, systolic and diastolic blood pressure, plasma glucose concentration, height, years of attained schooling, and related categorical indicators of adverse outcomes in young adults. With linear and logistic regression models, we assessed how these outcomes relate to birthweight and to statistically independent measures representing linear growth and weight gain independent of linear growth (relative weight gain) in three age periods: 0-2 years, 2 years to mid-childhood, and mid-childhood to adulthood.
   Findings We obtained data for 8362 participants who had at least one adult outcome of interest. A higher birthweight was consistently associated with an adult body-mass index of greater than 25 kg/m(2) (odds ratio 1.28, 95% CI 1.21-1.35) and a reduced likelihood of short adult stature (0.49, 0.44-0.54) and of not completing secondary school (0.82, 0.78-0.87). Faster linear growth was strongly associated with a reduced risk of short adult stature (age 2 years: 0.23, 0.20-0.52; mid-childhood: 0.39, 0.36-0.43) and of not completing secondary school (age 2 years: 0.74, 0.67-0.78; mid-childhood: 0.87, 0.83-0.92), but did raise the likelihood of overweight (age 2 years: 1.24, 1.17-1.31; mid-childhood: 1.12, 1.06-1.18) and elevated blood pressure (age 2 years: 1.12, 1.06-1.19; mid-childhood: 1.07, 1.01-1.13). Faster relative weight gain was associated with an increased risk of adult overweight (age 2 years: 1.51, 1.43-1.60; mid-childhood: 1.76, 1.69-1.91) and elevated blood pressure (age 2 years: 1.07, 1.01-1.13; mid-childhood: 1.22, 1.15-1.30). Linear growth and relative weight gain were not associated with dysglycaemia, but a higher birthweight was associated with decreased risk of the disorder (0.89, 0.81-0.98).
   Interpretation Interventions in countries of low and middle income to increase birthweight and linear growth during the first 2 years of life are likely to result in substantial gains in height and schooling and give some protection from adult chronic disease risk factors, with few adverse trade-offs.
C1 [Adair, Linda S.] Univ N Carolina, Dept Nutr, Chapel Hill, NC 27516 USA.
   [Fall, Caroline H. D.; Osmond, Clive] Univ Southampton, Southampton Gen Hosp, MRC Lifecourse Epidemiol Unit, Southampton, Hants, England.
   [Stein, Aryeh D.; Martorell, Reynaldo] Emory Univ, Rollins Sch Publ Hlth, Hubert Dept Global Hlth, Atlanta, GA 30322 USA.
   [Ramirez-Zea, Manuel] Inst Nutr Cent Amer & Panama, Unit Nutr & Chron Dis, Guatemala City, Guatemala.
   [Sachdev, Harshpal Singh] Sitaram Bhartia Inst Sci & Res, New Delhi, India.
   [Dahly, Darren L.] Univ Leeds, Ctr Biostat & Epidemiol, Leeds, W Yorkshire, England.
   [Bas, Isabelita] Univ San Carlos, Off Populat Studies Fdn, Cebu, Philippines.
   [Norris, Shane A.; Micklesfield, Lisa] Univ Witwatersrand, Fac Hlth Sci, Dept Pediat, MRC,Wits Dev Pathways Hlth Res Unit, Johannesburg, South Africa.
   [Hallal, Pedro; Victora, Cesar G.] Univ Fed Pelotas, Pelotas, Brazil.
RP Adair, LS (reprint author), Univ N Carolina, Carolina Populat Ctr, Chapel Hill, NC 27516 USA.
EM linda_adair@unc.edu
RI Hallal, Pedro/A-3249-2011; Epidemiologicas, Centro de
   pesquisas/D-4561-2013; Victora, Cesar/D-4476-2013; Horta,
   Bernardo/A-7604-2008
OI Hallal, Pedro/0000-0003-1470-6461; Victora, Cesar/0000-0002-2465-2180;
   Horta, Bernardo/0000-0001-9843-412X; Stein, Aryeh/0000-0003-1138-6458;
   Micklesfield, Lisa/0000-0002-4994-0779; Osmond,
   Clive/0000-0002-9054-4655
FU Wellcome Trust; Bill & Melinda Gates Foundation; Medical Research
   Council [MC_UP_A620_1016, MC_UU_12011/3, MC_UU_12011/4, G0902101,
   G1001333]
FX Wellcome Trust and Bill & Melinda Gates Foundation.
CR Adair LS, 2011, INT J EPIDEMIOL, V40, P619, DOI 10.1093/ije/dyq085
   [Anonymous], 2012, COUNTD 2015 BUILD FU
   Bhutta ZA, 2008, LANCET, V371, P417, DOI 10.1016/S0140-6736(07)61693-6
   Carba DB, 2009, ECON HUM BIOL, V7, P7, DOI 10.1016/j.ehb.2009.01.010
   Cole TJ, 2000, BRIT MED J, V320, P1240, DOI 10.1136/bmj.320.7244.1240
   Demerath EW, 2009, OBESITY, V17, P2060, DOI 10.1038/oby.2009.105
   Dulloo AG, 2008, BEST PRACT RES CL EN, V22, P155, DOI 10.1016/j.beem.2007.08.001
   Eriksson JG, 2006, DIABETOLOGIA, V49, P2853, DOI 10.1007/s00125-006-0459-1
   Eriksson JG, 2007, HYPERTENSION, V49, P1415, DOI 10.1161/HYPERTENSIONAHA.106.085597
   Hales CN, 2003, J PHYSIOL-LONDON, V547, P5, DOI 10.1113/jphysiol.2002.024406
   HECKMAN JJ, 1979, ECONOMETRICA, V47, P153, DOI 10.2307/1912352
   Hoddinott J, 2008, LANCET, V371, P411, DOI 10.1016/S0140-6736(08)60205-6
   International Diabetes Federation, 2006, IDF CONS WORLDW DEF
   Jones A, 2012, HYPERTENSION, V59, P919, DOI 10.1161/HYPERTENSIONAHA.111.187716
   Keijzer-Veen MG, 2005, J CLIN EPIDEMIOL, V58, P1320, DOI 10.1016/j.jclinepi.2005.04.004
   Kumar Gautam, 2004, Prehosp Emerg Care, V8, P378, DOI 10.1016/j.prehos.2004.06.010
   Kuzawa CW, 2012, AM J HUM BIOL, V24, P5, DOI 10.1002/ajhb.21227
   Law CM, 2002, CIRCULATION, V105, P1088, DOI 10.1161/hc0902.104677
   Leunissen RWJ, 2009, CLIN ENDOCRINOL, V70, P245, DOI 10.1111/j.1365-2265.2008.03320.x
   Li HJ, 2003, AM J CLIN NUTR, V77, P1498
   Martorell R, 2010, J NUTR, V140, P348, DOI 10.3945/jn.109.112300
   Menezes AMB, 2012, J EPIDEMIOL COMMUN H, V66, P149, DOI 10.1136/jech.2010.124842
   Norris SA, 2012, DIABETES CARE, V35, P72, DOI 10.2337/dc11-0456
   Ong Ken K, 2007, Curr Opin Endocrinol Diabetes Obes, V14, P30, DOI 10.1097/MED.0b013e328013da6c
   Petersen JR, 2008, CLIN CHIM ACTA, V396, P10, DOI 10.1016/j.cca.2008.06.010
   Richter L, 2007, INT J EPIDEMIOL, V36, P504, DOI 10.1093/ije/dym016
   Richter LM, 2012, INT J EPIDEMIOL, V41, P621, DOI 10.1093/ije/dyq251
   Roberfroid D, 2012, AM J CLIN NUTR, V95, P916, DOI 10.3945/ajcn.111.029033
   Sachdev HS, 2005, AM J CLIN NUTR, V82, P456
   Stein AD, 2008, INT J EPIDEMIOL, V37, P716, DOI 10.1093/ije/dyn028
   Stein AD, 2010, AM J HUM BIOL, V22, P353, DOI 10.1002/ajhb.20998
   Stettler N, 2010, CURR OPIN CLIN NUTR, V13, P294, DOI 10.1097/MCO.0b013e328337d7b9
   Thomas D, 2002, B WORLD HEALTH ORGAN, V80, P106
   Tu Yu-Kang, 2006, Epidemiol Perspect Innov, V3, P9, DOI 10.1186/1742-5573-3-9
   Victora CG, 2008, LANCET, V371, P340, DOI 10.1016/S0140-6736(07)61692-4
   Victora CG, 2006, INT J EPIDEMIOL, V35, P237, DOI 10.1093/ije/dyi290
   Victora CG, 2001, INT J EPIDEMIOL, V30, P1325, DOI 10.1093/ije/30.6.1325
   World Health Organization, 1999, DEF DIAGN CLASS DI 1
   World Health Organization, 2006, ACTA PAEDIATR, V450, P76, DOI DOI 10.1080/08035320500495548
NR 39
TC 238
Z9 244
U1 5
U2 66
PU ELSEVIER SCIENCE INC
PI NEW YORK
PA 360 PARK AVE SOUTH, NEW YORK, NY 10010-1710 USA
SN 0140-6736
J9 LANCET
JI Lancet
PD AUG 10
PY 2013
VL 382
IS 9891
BP 525
EP 534
DI 10.1016/S0140-6736(13)60103-8
PG 10
WC Medicine, General & Internal
SC General & Internal Medicine
GA 201SD
UT WOS:000323162400031
PM 23541370
OA Green Published
HC Y
HP N
DA 2018-12-18
ER

PT J
AU Sachdev, HS
   Fall, CH
   Osmond, C
   Lakshmy, R
   Biswas, SKD
   Leary, SD
   Reddy, KS
   Barker, DJ
   Bhargava, SK
AF Sachdev, HS
   Fall, CH
   Osmond, C
   Lakshmy, R
   Biswas, SKD
   Leary, SD
   Reddy, KS
   Barker, DJ
   Bhargava, SK
TI Anthropometric indicators of body composition in young adults: relation
   to size at birth and serial measurements of body mass index in childhood
   in the New Delhi birth cohort
SO AMERICAN JOURNAL OF CLINICAL NUTRITION
LA English
DT Article
DE body composition; lean mass; obesity; developmental origins of adult
   disease; birth weight; childhood growth; nutritional transition; India
ID IMPAIRED GLUCOSE-TOLERANCE; CORONARY HEART-DISEASE; ASIAN INDIAN MEN;
   CATCH-UP GROWTH; CARDIOVASCULAR-DISEASE; INSULIN-RESISTANCE; FAT
   DISTRIBUTION; DIABETES-MELLITUS; BLOOD-PRESSURE; FETAL ORIGINS
AB Background: South Asians have a muscle-thin but adipose body phenotype and high rates of obesity-related disease. Adult body composition may be predictable in early life.
   Objective: Anthropometric indexes of adult body composition were examined in relation to birth size and body mass index (BMI) during childhood.
   Design: A population-based cohort of 1526 men and women aged 26-32 y in Delhi, India, who were measured sequentially from birth until 21 y of age were followed up. Adult weight, height, skinfold thicknesses, and waist and hip circumferences were measured. BMI and indexes of adiposity (sum of skinfold thicknesses), central adiposity (waist-hip ratio), and lean mass (residual values after adjustment of BMI for skinfold thicknesses and height) were derived.
   Results: Mean birth weight was 2851 g. As children, many subjects were underweight-for-age (> 2 SDs below the National Center for Health Statistics mean; 53% at 2 y), but as adults, 47% were overweight, 11% were obese, and 51% were centrally obese (according to World Health Organization criteria). Birth weight was positively related to adult lean mass (P < 0.001) and, in women only, to adiposity (P = 0.006) but was unrelated to central adiposity. BMI from birth to age 21 y was increasingly strongly positively correlated with all outcomes. BMI and BMI gain in infancy and early childhood were correlated more strongly with adult lean mass than with adiposity or central adiposity. Higher BMI and greater BMI gain in late childhood and adolescence were associated with increased adult adiposity and central adiposity.
   Conclusions: Birth weight and BMI gain during infancy and early childhood predict adult lean mass more strongly than adult adiposity. Greater BMI gain in late childhood and adolescence predicts increased adult adiposity.
C1 Maulana Azad Med Coll, Dept Pediat, New Delhi, India.
   Sunder Lal Jain Hosp, Dept Pediat, Delhi, India.
   Univ Southampton, Southampton Gen Hosp, MRC, Epidemiol Resource Ctr, Southampton, Hants, England.
   All India Inst Med Sci, Dept Cardiol, New Delhi, India.
   Indian Council Med Res, New Delhi, India.
RP Sachdev, HS (reprint author), E-6-12 Vasant Vihar, New Delhi 110057, India.
EM hpssachdev@hotmail.com
RI Barker, David/A-5671-2013; Leary, Sam/B-4456-2016
OI Osmond, Clive/0000-0002-9054-4655
FU British Heart Foundation [PG/05/046/18730]
CR Banerji MA, 1999, J CLIN ENDOCR METAB, V84, P137, DOI 10.1210/jc.84.1.137
   BARKER DJP, 1995, BRIT MED J, V311, P171, DOI 10.1136/bmj.311.6998.171
   Bhargava SK, 2004, NEW ENGL J MED, V350, P865, DOI 10.1056/NEJMoa035698
   Cameron N, 2003, OBES RES, V11, P457, DOI 10.1038/oby.2003.62
   Chandalia M, 1999, J CLIN ENDOCR METAB, V84, P2329, DOI 10.1210/jc.84.7.2329
   Chowdhury B, 1996, METABOLISM, V45, P634, DOI 10.1016/S0026-0495(96)90036-0
   DIETZ WH, 1994, AM J CLIN NUTR, V59, P955
   Dietz WH, 1998, J NUTR, V128, p411S, DOI 10.1093/jn/128.2.411S
   DOBBING J, 1985, AM J CLIN NUTR, V41, P477, DOI 10.1093/ajcn/41.2.477
   DURNIN JVGA, 1974, BRIT J NUTR, V32, P77, DOI 10.1079/BJN19740060
   Eriksson J, 2003, INT J OBESITY, V27, P722, DOI 10.1038/sj.ijo.0802278
   Eriksson JG, 2001, BRIT MED J, V322, P949, DOI 10.1136/bmj.322.7292.949
   Eriksson JG, 2003, DIABETOLOGIA, V46, P190, DOI 10.1007/s00125-002-1012-5
   Gale CR, 2001, J CLIN ENDOCR METAB, V86, P267, DOI 10.1210/jc.86.1.267
   Ghaffar A, 2004, BRIT MED J, V328, P807, DOI 10.1136/bmj.328.7443.807
   Gunnell DJ, 1998, AM J CLIN NUTR, V67, P1111
   HAFFNER SM, 1987, DIABETES, V36, P43, DOI 10.2337/diabetes.36.1.43
   HALES CN, 1991, BMJ-BRIT MED J, V303, P1019, DOI 10.1136/bmj.303.6809.1019
   HEYMSFIELD SB, 1982, AM J CLIN NUTR, V36, P680
   Julius S, 2002, AM J HYPERTENS, V15, P258, DOI 10.1016/S0895-7061(01)02282-8
   Kahn HS, 2000, INT J OBESITY, V24, P667, DOI 10.1038/sj.ijo.0801211
   Kuriyan R, 1998, INDIAN J MED RES, V107, P37
   Law CM, 2002, CIRCULATION, V105, P1088, DOI 10.1161/hc0902.104677
   Li HJ, 2003, AM J CLIN NUTR, V77, P1498
   Loos RJF, 2001, INT J OBESITY, V25, P1537, DOI 10.1038/sj.ijo.0801743
   MCCANCE DR, 1994, BRIT MED J, V308, P942, DOI 10.1136/bmj.308.6934.942
   MCCANCE RA, 1962, LANCET, V2, P621
   MCKENZIE CA, 1999, J CARDIOVASC MAGN R, V1, P337
   MUST A, 1992, NEW ENGL J MED, V327, P1350, DOI 10.1056/NEJM199211053271904
   Oken E, 2003, OBES RES, V11, P496, DOI 10.1038/oby.2003.69
   Ong KKL, 2000, BRIT MED J, V320, P967, DOI 10.1136/bmj.320.7240.967
   OSMOND C, 1993, BRIT MED J, V307, P1519, DOI 10.1136/bmj.307.6918.1519
   PEIRIS AN, 1989, ANN INTERN MED, V110, P867, DOI 10.7326/0003-4819-110-11-867
   PHILLIPS DIW, 1995, DIABETIC MED, V12, P686, DOI 10.1111/j.1464-5491.1995.tb00570.x
   Prentice A M, 2001, Obes Rev, V2, P141, DOI 10.1046/j.1467-789x.2001.00031.x
   Ramachandran A, 2001, DIABETOLOGIA, V44, P1094, DOI 10.1007/s001250100627
   Rich-Edwards JW, 1999, ANN INTERN MED, V130, P278, DOI 10.7326/0003-4819-130-4_Part_1-199902160-00005
   RichEdwards JW, 1997, BRIT MED J, V315, P396, DOI 10.1136/bmj.315.7105.396
   Rogers I, 2003, INT J OBESITY, V27, P755, DOI 10.1038/sj.ijo.0802316
   Saver AA, 2004, AM J CLIN NUTR, V80, P199
   Shrimpton R, 2001, PEDIATRICS, V107, part. no., DOI 10.1542/peds.107.5.e75
   Singhal A, 2004, LANCET, V363, P1642, DOI 10.1016/S0140-6736(04)16210-7
   Singhal A, 2003, AM J CLIN NUTR, V77, P726
   Srinivasan SR, 2002, DIABETES, V51, P204, DOI 10.2337/diabetes.51.1.204
   [Steering Committee of the Western Pacific Region of the World Health Organization The International Association for the Study of Obesity the International Obesity Task Force], 2000, AS PAC PERSP RED OB, P18
   Vanhala M, 1998, BRIT MED J, V317, P319, DOI 10.1136/bmj.317.7154.319
   Victora CG, 2001, INT J EPIDEMIOL, V30, P1325, DOI 10.1093/ije/30.6.1325
   VIITASALO JT, 1979, EUR J APPL PHYSIOL O, V42, P165, DOI 10.1007/BF00431023
   Weyer C, 2000, OBES RES, V8, P559, DOI 10.1038/oby.2000.72
   WHO, 2004, LANCET, V363, P902
   *WHO, 1985, TECH REP SER WHO, P724
   WHO, 1995, WHO TECH REP SER, V854, P329
   WIDDOWSON EM, 1972, ARCH DIS CHILD, V47, P652, DOI 10.1136/adc.47.254.652
   Wild S, 1997, BRIT MED J, V314, P705, DOI 10.1136/bmj.314.7082.705
   World Health Organization, 1999, DEF DIAGN CLASS DI 1
   Yajnik CS, 2004, P NUTR SOC, V63, P387, DOI 10.1079/PNS2004365
   Yajnik CS, 2004, LANCET, V363, P163, DOI 10.1016/S0140-6736(03)15269-5
NR 57
TC 212
Z9 218
U1 0
U2 11
PU AMER SOC NUTRITION-ASN
PI BETHESDA
PA 9650 ROCKVILLE PIKE, BETHESDA, MD 20814 USA
SN 0002-9165
EI 1938-3207
J9 AM J CLIN NUTR
JI Am. J. Clin. Nutr.
PD AUG
PY 2005
VL 82
IS 2
BP 456
EP 466
PG 11
WC Nutrition & Dietetics
SC Nutrition & Dietetics
GA 956IJ
UT WOS:000231293100027
PM 16087993
DA 2018-12-18
ER

PT J
AU Lee, ACC
   Katz, J
   Blencowe, H
   Cousens, S
   Kozuki, N
   Vogel, JP
   Adair, L
   Baqui, AH
   Bhutta, ZA
   Caulfield, LE
   Christian, P
   Clarke, SE
   Ezzati, M
   Fawzi, W
   Gonzalez, R
   Huybregts, L
   Kariuki, S
   Kolsteren, P
   Lusingu, J
   Marchant, T
   Merialdi, M
   Mongkolchati, A
   Mullany, LC
   Ndirangu, J
   Newell, ML
   Nien, JK
   Osrin, D
   Roberfroid, D
   Rosen, HE
   Sania, A
   Silveira, MF
   Tielsch, J
   Vaidya, A
   Willey, BA
   Lawn, JE
   Black, RE
AF Lee, Anne C. C.
   Katz, Joanne
   Blencowe, Hannah
   Cousens, Simon
   Kozuki, Naoko
   Vogel, Joshua P.
   Adair, Linda
   Baqui, Abdullah H.
   Bhutta, Zulfiqar A.
   Caulfield, Laura E.
   Christian, Parul
   Clarke, Sian E.
   Ezzati, Majid
   Fawzi, Wafaie
   Gonzalez, Rogelio
   Huybregts, Lieven
   Kariuki, Simon
   Kolsteren, Patrick
   Lusingu, John
   Marchant, Tanya
   Merialdi, Mario
   Mongkolchati, Aroonsri
   Mullany, Luke C.
   Ndirangu, James
   Newell, Marie-Louise
   Nien, Jyh Kae
   Osrin, David
   Roberfroid, Dominique
   Rosen, Heather E.
   Sania, Ayesha
   Silveira, Mariangela F.
   Tielsch, James
   Vaidya, Anjana
   Willey, Barbara A.
   Lawn, Joy E.
   Black, Robert E.
CA CHERG SGA-Preterm Birth
TI National and regional estimates of term and preterm babies born small
   for gestational age in 138 low-income and middle-income countries in
   2010
SO LANCET GLOBAL HEALTH
LA English
DT Article
ID MULTIPLE MICRONUTRIENT SUPPLEMENTATION; RANDOMIZED CONTROLLED-TRIAL;
   BRAZIL BIRTH COHORT; INTRAUTERINE GROWTH-RETARDATION; FETAL-GROWTH;
   SYSTEMATIC ANALYSIS; NEONATAL-MORTALITY; INFANT-MORTALITY; DOUBLE-BLIND;
   TIME TRENDS
AB Background National estimates for the numbers of babies born small for gestational age and the comorbidity with preterm birth are unavailable. We aimed to estimate the prevalence of term and preterm babies born small for gestational age (term-SGA and preterm-SGA), and the relation to low birthweight (<2500 g), in 138 countries of low and middle income in 2010.
   Methods Small for gestational age was defined as lower than the 10th centile for fetal growth from the 1991 US national reference population. Data from 22 birth cohort studies (14 low-income and middle-income countries) and from the WHO Global Survey on Maternal and Perinatal Health (23 countries) were used to model the prevalence of term-SGA births. Prevalence of preterm-SGA infants was calculated from meta-analyses.
   Findings In 2010, an estimated 32.4 million infants were born small for gestational age in low-income and middle-income countries (27% of livebirths), of whom 10.6 million infants were born at term and low birthweight. The prevalence of term-SGA babies ranged from 5.3% of livebirths in east Asia to 41.5% in south Asia, and the prevalence of preterm-SGA infants ranged from 1.2% in north Africa to 3.0% in southeast Asia. Of 18 million low-birthweight babies, 59% were term-SGA and 41% were preterm-SGA. Two-thirds of small-for-gestational-age infants were born in Asia (17.4 million in south Asia). Preterm-SGA babies totalled 2.8 million births in low-income and middle-income countries. Most small-for-gestational-age infants were born in India, Pakistan, Nigeria, and Bangladesh.
   Interpretation The burden of small-for-gestational-age births is very high in countries of low and middle income and is concentrated in south Asia. Implementation of effective interventions for babies born too small or too soon is an urgent priority to increase survival and reduce disability, stunting, and non-communicable diseases.
C1 [Lee, Anne C. C.; Katz, Joanne; Kozuki, Naoko; Baqui, Abdullah H.; Caulfield, Laura E.; Christian, Parul; Mullany, Luke C.; Rosen, Heather E.; Black, Robert E.] Johns Hopkins Bloomberg Sch Publ Hlth, Dept Int Hlth, Baltimore, MD USA.
   [Lee, Anne C. C.] Brigham & Womens Hosp, Dept Newborn Med, 75 Francis St, Boston, MA 02115 USA.
   [Blencowe, Hannah; Cousens, Simon; Willey, Barbara A.] London Sch Hyg & Trop Med, Fac Epidemiol & Populat Hlth, London WC1, England.
   [Clarke, Sian E.; Marchant, Tanya] London Sch Hyg & Trop Med, Fac Infect Dis & Trop Dis, London WC1, England.
   [Marchant, Tanya; Willey, Barbara A.] London Sch Hyg & Trop Med, Malaria Ctr, London WC1, England.
   [Marchant, Tanya; Willey, Barbara A.; Lawn, Joy E.] London Sch Hyg & Trop Med, Maternal Reprod & Child Hlth Ctr, London WC1, England.
   [Vogel, Joshua P.] Univ Western Australia, Fac Med Dent & Hlth Sci, Sch Populat Hlth, Crawley, WA, Australia.
   [Vogel, Joshua P.; Merialdi, Mario] WHO, UNDP UNFPA UNICEF WHO World Bank Special Programm, Dev & Res Training Human Reprod HRP, Dept Reprod Hlth & Res, CH-1211 Geneva, Switzerland.
   [Adair, Linda] Univ N Carolina, Sch Publ Hlth, Chapel Hill, NC USA.
   [Bhutta, Zulfiqar A.] Aga Khan Univ, Div Women & Child Hlth, Karachi, Pakistan.
   [Ezzati, Majid] Univ London Imperial Coll Sci Technol & Med, Sch Publ Hlth, Dept Epidemiol & Biostat, London, England.
   [Fawzi, Wafaie] Harvard Univ, Sch Publ Hlth, Dept Nutr, Boston, MA 02115 USA.
   [Fawzi, Wafaie; Sania, Ayesha] Harvard Univ, Sch Publ Hlth, Dept Epidemiol, Boston, MA 02115 USA.
   [Fawzi, Wafaie] Harvard Univ, Sch Publ Hlth, Dept Global Hlth & Populat, Boston, MA 02115 USA.
   [Gonzalez, Rogelio] Pontificia Univ Catolica Chile, Sch Med, Santiago, Chile.
   [Huybregts, Lieven; Kolsteren, Patrick] Univ Ghent, Dept Food Safety & Food Qual, B-9000 Ghent, Belgium.
   [Huybregts, Lieven; Kolsteren, Patrick; Roberfroid, Dominique] Woman & Child Hlth Res Ctr, Dept Publ Hlth, Inst Trop Med, Antwerp, Belgium.
   [Kariuki, Simon] Ctr Global Hlth Res, Kenya Med Res Inst, Kisumu, Kenya.
   [Kariuki, Simon] Ctr Dis Control & Prevent Kenya, Kisumu, Kenya.
   [Lusingu, John] Natl Inst Med Res, Tanga, Tanzania.
   [Mongkolchati, Aroonsri] Mahidol Univ, ASEAN Inst Hlth Dev, Nakhon Pathom, Thailand.
   [Ndirangu, James; Newell, Marie-Louise] Univ KwaZulu Natal, Africa Ctr Hlth & Populat Studies, Kwa Zulu Natal, South Africa.
   [Newell, Marie-Louise] UCL, Inst Child Hlth, Ctr Paediat Epidemiol & Biostat, London, England.
   [Osrin, David; Vaidya, Anjana] UCL, Inst Child Hlth, Inst Global Hlth, London, England.
   [Nien, Jyh Kae] Univ Los Andes, Fetal Maternal Med Unit, Santiago, Chile.
   [Nien, Jyh Kae] Univ Los Andes, Fac Med, Santiago, Chile.
   [Silveira, Mariangela F.] Univ Fed Pelotas, Programa Posgrad Epidemiol, Pelotas, RS, Brazil.
   [Tielsch, James] George Washington Univ, Dept Global Hlth, Sch Publ Hlth & Hlth Serv, Washington, DC USA.
   [Lawn, Joy E.] Saving Newborn Lives Save Children USA, Washington, DC USA.
RP Lee, ACC (reprint author), Brigham & Womens Hosp, Dept Newborn Med, 75 Francis St, Boston, MA 02115 USA.
EM alee6@partners.org
RI Huybregts, Lieven/B-9578-2009; Silveira, Mariangela/L-6868-2013
OI Huybregts, Lieven/0000-0002-3068-2853; Silveira,
   Mariangela/0000-0002-3551-9713; Lawn, Joy/0000-0002-4573-1443; Newell,
   Marie-Louise/0000-0002-1074-7699; Vogel, Joshua/0000-0002-3214-7096
FU Bill AMP; Melinda Gates Foundation; Medical Research Council
   [MR/K012126/1]
FX Bill & Melinda Gates Foundation by a grant to the US Fund for UNICEF to
   support the activities of the Child Health Epidemiology Reference Group
   (CHERG).
CR ADAIR LS, 1989, PEDIATRICS, V84, P613
   Alexander GR, 1996, OBSTET GYNECOL, V87, P163, DOI 10.1016/0029-7844(95)00386-X
   Bang Abhay T, 2005, J Perinatol, V25 Suppl 1, pS72, DOI 10.1038/sj.jp.7211276
   Baqui AH, 2008, LANCET, V371, P1936, DOI 10.1016/S0140-6736(08)60835-1
   Barros FC, 2011, REV SAUDE PUBL, V45, P607, DOI 10.1590/S0034-89102011005000019
   Bhutta ZA, 2009, FOOD NUTR BULL, V30, pS496, DOI 10.1177/15648265090304S404
   Bland RM, 2010, INT J EPIDEMIOL, V39, P351, DOI 10.1093/ije/dyp165
   Blencowe H, 2012, LANCET, V379, P2162, DOI 10.1016/S0140-6736(12)60820-4
   BOERSMA ER, 1979, TROP GEOGR MED, V31, P7
   Caulfield LE, 1999, J NUTR, V129, P1563
   Chang HH, 2013, LANCET, V381, P223, DOI 10.1016/S0140-6736(12)61856-X
   ChildInfo, 2012, INTER AGENCY GROUP F
   Christian P, 2003, AM J CLIN NUTR, V78, P1194
   Christian P, 2013, AM J CLIN NUTR, V97, P188, DOI 10.3945/ajcn.112.042275
   de Onis M, 1998, EUR J CLIN NUTR, V52, pS5
   deOnis M, 1996, AM J CLIN NUTR, V64, P650
   Ehrenkranz RA, 2007, ARCH DIS CHILD-FETAL, V92, pF161, DOI 10.1136/adc.2006.109439
   Fall CHD, 2009, FOOD NUTR BULL, V30, pS533, DOI 10.1177/15648265090304S408
   Fawzi WW, 2007, NEW ENGL J MED, V356, P1423, DOI 10.1056/NEJMoa064868
   Gonzalez R, 2006, PEDIATRICS, V117, pE949, DOI 10.1542/peds.2005-2354
   Huybregts L, 2009, AM J CLIN NUTR, V90, P1593, DOI 10.3945/ajcn.2009.28253
   Imdad A, 2012, PAEDIATR PERINAT EP, V26, P178, DOI 10.1111/j.1365-3016.2012.01308.x
   Isaranurug Sirikul, 2007, Journal of the Medical Association of Thailand, V90, P2559
   Katz J, 2013, LANCET
   Lawn JE, 2011, INT J EPIDEMIOL, V40, P525, DOI 10.1093/ije/dyq172
   Lee ACC, 2011, BMC PUBLIC HEALTH, V11, DOI 10.1186/1471-2458-11-S3-S12
   Liu L, 2012, LANCET, V379, P2151, DOI 10.1016/S0140-6736(12)60560-1
   March of Dimes Partnership of Maternal Newborn and Child Health Save the Children WHO, 2012, PARTNERSHIP OF MATER
   Mikolajczyk RT, 2011, LANCET, V377, P1855, DOI 10.1016/S0140-6736(11)60364-4
   Murray CJL, 2012, LANCET, V380, P2197, DOI 10.1016/S0140-6736(12)61689-4
   Ndirangu J, 2012, HUM REPROD, V27, P1846, DOI 10.1093/humrep/des090
   Ndyomugyenyi R, 2011, T ROY SOC TROP MED H, V105, P607, DOI 10.1016/j.trstmh.2011.07.012
   Oken Emily, 2003, BMC Pediatr, V3, P6, DOI 10.1186/1471-2431-3-6
   Osrin D, 2005, LANCET, V365, P955, DOI 10.1016/S0140-6736(05)71084-9
   Rahmathullah L, 2003, BRIT MED J, V327, P254, DOI 10.1136/bmj.327.7409.254
   Ramakrishnan U, 2012, PAEDIATR PERINAT EP, V26, P153, DOI 10.1111/j.1365-3016.2012.01276.x
   Roberfroid D, 2008, AM J CLIN NUTR, V88, P1330, DOI 10.3945/ajcn.2008.26296
   Rubin DB, 1996, J AM STAT ASSOC, V91, P473
   Santos IS, 2011, INT J EPIDEMIOL, V40, P1461, DOI 10.1093/ije/dyq130
   Schmiegelow C, 2012, ACTA OBSTET GYN SCAN, V91, P1061, DOI 10.1111/j.1600-0412.2012.01478.x
   Shah A, 2008, B WORLD HEALTH ORGAN, V86, P126, DOI 10.2471/BLT.06.039842
   Skjaerven R, 2000, ACTA OBSTET GYN SCAN, V79, P440, DOI 10.1034/j.1600-0412.2000.079006440.x
   Smith G, 2012, DEWHURST TEXTBOOK OF
   ter Kuile FO, 2003, AM J TROP MED HYG, V68, P50, DOI 10.4269/ajtmh.2003.68.50
   The International Fetal and Newborn Growth Consortium, GROWTH CONSORTIUM AB
   Tielsch JM, 2007, PEDIATRICS, V119, pE330, DOI 10.1542/peds.2006-1192
   UNICEF, 2012, STATE OF THE WORLDS
   Victora CG, 2008, INT J EPIDEMIOL, V37, P704, DOI 10.1093/ije/dym177
   Victora CG, 2006, INT J EPIDEMIOL, V35, P237, DOI 10.1093/ije/dyi290
   WHO Expert Committee on Physical Status, 1995, PHYSICAL STATUS THE
   WHO UNICEF, 2004, LOW BIRTHW COUNTR RE
   WILLIAMS RL, 1982, OBSTET GYNECOL, V59, P624
NR 52
TC 188
Z9 192
U1 4
U2 35
PU ELSEVIER SCI LTD
PI OXFORD
PA THE BOULEVARD, LANGFORD LANE, KIDLINGTON, OXFORD OX5 1GB, OXON, ENGLAND
SN 2214-109X
J9 LANCET GLOB HEALTH
JI Lancet Glob. Health
PD JUL
PY 2013
VL 1
IS 1
BP E26
EP E36
DI 10.1016/S2214-109X(13)70006-8
PG 11
WC Public, Environmental & Occupational Health
SC Public, Environmental & Occupational Health
GA AH8XT
UT WOS:000336422200010
PM 25103583
OA DOAJ Gold, Green Published
HC Y
HP N
DA 2018-12-18
ER

PT J
AU Martorell, R
   Horta, BL
   Adair, LS
   Stein, AD
   Richter, L
   Fall, CHD
   Bhargava, SK
   Biswas, SKD
   Perez, L
   Barros, FC
   Victora, CG
AF Martorell, Reynaldo
   Horta, Bernardo L.
   Adair, Linda S.
   Stein, Aryeh D.
   Richter, Linda
   Fall, Caroline H. D.
   Bhargava, Santosh K.
   Biswas, S. K. Dey
   Perez, Lorna
   Barros, Fernando C.
   Victora, Cesar G.
CA Consortium Hlth Orientated Res T
TI Weight Gain in the First Two Years of Life Is an Important Predictor of
   Schooling Outcomes in Pooled Analyses from Five Birth Cohorts from Low-
   and Middle-Income Countries
SO JOURNAL OF NUTRITION
LA English
DT Article
ID BODY-MASS INDEX; EARLY-CHILDHOOD; POSTNATAL-GROWTH; COGNITIVE FUNCTION;
   GUATEMALAN ADULTS; SIZE; NUTRITION; EDUCATION; CHILDREN; PROFILE
AB Schooling predicts better reproductive outcomes, better long-term health, and increased lifetime earnings. We used data from 5 cohorts (Brazil, Guatemala, India, the Philippines, and South Africa) to explore the relative importance of birthweight and postnatal weight gain for schooling in pooled analyses (n = 7945) that used appropriate statistical methods [conditional weight (CW) gain measures that are uncorrelated with prior weights] and controlled for confounding. One SD increase in birthweight, similar to 0.5 kg, was associated with 0.21 y more schooling and 8% decreased risk of grade failure. One SD increase in CW gain between 0 and 2 y, similar to 0.7 kg, was associated with higher estimates, 0.43 y more schooling, and 12% decreased risk of failure. One SID increase of CW gain between 2 and 4 y, similar to 0.9 kg, was associated with only 0.07 y more schooling but not with failure. Also, in children born in the lowest tertile of birthweight, 1 SID increase of CW between 0 and 2 y was associated with 0.52 y more schooling compared with 0.30 y in those in the upper tertile. Relationships with age at school entry were inconsistent. In conclusion, weight gain during the first 2 y of life had the strongest associations with schooling followed by birthweight; weight gain between 2 and 4 y had little relationship to schooling, Catch-up growth in smaller babies benefited schooling. Nutrition interventions aimed at women and children under 2 y are among the key strategies for achieving the millennium development goal of universal primary education by 2015. J. Nutr. 140: 348-354, 2010.
C1 [Martorell, Reynaldo; Stein, Aryeh D.] Emory Univ, Rollins Sch Publ Hlth, Hubert Dept Global Hlth, Atlanta, GA 30322 USA.
   [Horta, Bernardo L.; Barros, Fernando C.; Victora, Cesar G.] Univ Fed Pelotas, BR-96090790 Pelotas, Brazil.
   [Adair, Linda S.] Univ N Carolina, Dept Nutr, Gillings Sch Global Publ Hlth, Chapel Hill, NC 27516 USA.
   [Richter, Linda] Univ Witwatersrand, Birth Res Programme 20, ZA-4014 Durban, South Africa.
   [Richter, Linda] Human Sci Res Council, ZA-4014 Durban, South Africa.
   [Fall, Caroline H. D.] Univ Southampton, MRC, Epidemiol Resource Ctr, Southampton S016 6YD, Hants, England.
   [Bhargava, Santosh K.] SL Jain Hosp, Delhi 464551, India.
   [Biswas, S. K. Dey] Indian Council Med Res, New Delhi 138648, India.
   [Perez, Lorna] Univ San Carlos, Office Populat Studies Fdn, Cebu 6000, Philippines.
RP Martorell, R (reprint author), Emory Univ, Rollins Sch Publ Hlth, Hubert Dept Global Hlth, Atlanta, GA 30322 USA.
EM rmart77@emory.edu
RI Martorell, Reynaldo/I-2539-2012; Barros, Fernando/D-4857-2013;
   Epidemiologicas, Centro de pesquisas/D-4561-2013; Horta,
   Bernardo/A-7604-2008; Victora, Cesar/D-4476-2013
OI Horta, Bernardo/0000-0001-9843-412X; Victora, Cesar/0000-0002-2465-2180;
   Stein, Aryeh/0000-0003-1138-6458
FU Wellcome Trust, UK; U.S. NIH and its Fogarty International Center; U.S.
   National Science Foundation; Nestle Foundation; Thrasher Foundation; AHA
   India; U.S. National Center for Health Statistics; Indian Council of
   Medical Research; British Heart Foundation; Medical Research Council UK;
   Human Sciences Research Council; South African Medical Research Council;
   Mellon Foundation; South-African Netherlands Programme on Alternative
   Development; University of the Witwatersrand, Johannesburg; Medical
   Research Council [G0400519, MC_U147585821, MC_UP_A620_1016, U1475000003]
FX Supported by the Wellcome Trust, UK. Funding sources for each of the
   Consortium on Health Orientated Research in Transitional Societies
   (COHORTS) sites are as follows: Brazil: Recent phases of the cohort
   study are funded by the Wellcome Trust's Health Consequences of
   Population Change Programme. Guatemala: Past and present funding for the
   study has come from the U.S. NIH and its Fogarty International Center;
   the U.S. National Science Foundation, the Nestle Foundation, the
   Thrasher Foundation, and the AHA India: The original cohort study was
   funded by the U.S. National Center for Health Statistics and the Indian
   Council of Medical Research. The latest phases are supported by the
   British Heart Foundation, the Medical Research Council UK, and the
   Indian Council of Medical Research. Philippines: Most recent follow-up
   surveys funded by the U.S. NIH, Fogarty International Center. South
   Africa: Funding was provided by the Wellcome Trust, Human Sciences
   Research Council, South African Medical Research Council, the Mellon
   Foundation, the South-African Netherlands Programme on Alternative
   Development, and the University of the Witwatersrand, Johannesburg.
CR Adair L. S., 2001, PHILIPPINE Q CULTURE, V29, P5
   Adair LS, 2009, AM J CLIN NUTR, V89, P1383, DOI 10.3945/ajcn.2008.27139
   Alderman H, 2006, OXFORD ECON PAP, V58, P450, DOI 10.1093/oep/gpl008
   Behrman JR, 2004, REV ECON STAT, V86, P586, DOI 10.1162/003465304323031139
   BERHMAN J, 1996, WORLD BANK RES OBSER, V11, P23
   Bhargava SK, 2004, NEW ENGL J MED, V350, P865, DOI 10.1056/NEJMoa035698
   BICEGO GT, 1993, SOC SCI MED, V36, P1207, DOI 10.1016/0277-9536(93)90241-U
   Cheung YB, 2002, BRIT MED J, V325, P749, DOI 10.1136/bmj.325.7367.749
   Cheung YB, 2006, STAT MED, V25, P3011, DOI 10.1002/sim.2467
   Corvalan C, 2007, INT J EPIDEMIOL, V36, P550, DOI 10.1093/ije/dym010
   Daniels MC, 2004, J NUTR, V134, P1439
   Ellison G T, 1997, Curationis, V20, P36
   Emond AM, 2007, PEDIATRICS, V120, P1051
   GHOSH S, 1979, LONGITUDINAL STUDY S
   Glewwe P, 2001, J PUBLIC ECON, V81, P345, DOI 10.1016/S0047-2727(00)00118-3
   Hoddinott J, 2008, LANCET, V371, P411, DOI 10.1016/S0140-6736(08)60205-6
   Horta BL, 2009, EUR J CLIN NUTR, V63, P369, DOI 10.1038/sj.ejcn.1602934
   Huisman M, 2005, LANCET, V365, P493
   Keijzer-Veen MG, 2005, J CLIN EPIDEMIOL, V58, P1320, DOI 10.1016/j.jclinepi.2005.04.004
   Li HJ, 2004, EARLY HUM DEV, V76, P1, DOI 10.1016/j.earlhumdev.2003.09.007
   Li HJ, 2003, AM J CLIN NUTR, V77, P1498
   Maluccio JA, 2009, ECON J, V119, P734, DOI 10.1111/j.1468-0297.2009.02220.x
   MARTORELL R, 1995, J NUTR, V125, pS1127, DOI 10.1093/jn/125.suppl_4.1127S
   Martorell R, 1992, HUMAN GROWTH BASIC C, P143
   Mendez MA, 1999, J NUTR, V129, P1555
   Monteiro CA, 2001, J NUTR, V131, p881S
   Newsome CA, 2003, DIABETIC MED, V20, P339, DOI 10.1046/j.1464-5491.2003.00871.x
   Psacharopoulos G., 2004, ED EC, V12, P111, DOI DOI 10.1080/0964529042000239140
   Richards M, 2002, INT J EPIDEMIOL, V31, P342, DOI 10.1093/ije/31.2.342
   Richter L, 2007, INT J EPIDEMIOL, V36, P504, DOI 10.1093/ije/dym016
   Sachdev HS, 2005, AM J CLIN NUTR, V82, P456
   *SAS I, 2002, STAT SOFTW REL 9 1
   Semba RD, 2008, LANCET, V371, P322, DOI 10.1016/S0140-6736(08)60169-5
   Shrimpton R, 2001, PEDIATRICS, V107, part. no., DOI 10.1542/peds.107.5.e75
   Stein AD, 2008, INT J EPIDEMIOL, V37, P716, DOI 10.1093/ije/dyn028
   Stein AD, 2008, ARCH PEDIAT ADOL MED, V162, P612, DOI 10.1001/archpedi.162.7.612
   United Nations, MILL DEV GOALS
   Victora CG, 2008, LANCET, V371, P340, DOI 10.1016/S0140-6736(07)61692-4
   Victora CG, 2006, INT J EPIDEMIOL, V35, P237, DOI 10.1093/ije/dyi290
   Walker SP, 2007, J NUTR, V137, P2464
   Wells JCK, 2005, INT J OBESITY, V29, P1192, DOI 10.1038/sj.ijo.0803054
   World Health Organization, 2006, ACTA PAEDIATR, V450, P76, DOI DOI 10.1080/08035320500495548
NR 42
TC 112
Z9 114
U1 1
U2 21
PU AMER SOC NUTRITIONAL SCIENCE
PI BETHESDA
PA 9650 ROCKVILLE PIKE, RM L-2407A, BETHESDA, MD 20814 USA
SN 0022-3166
J9 J NUTR
JI J. Nutr.
PD FEB
PY 2010
VL 140
IS 2
BP 348
EP 354
DI 10.3945/jn.109.112300
PG 7
WC Nutrition & Dietetics
SC Nutrition & Dietetics
GA 546GN
UT WOS:000273799300019
PM 20007336
OA Green Published, Bronze
DA 2018-12-18
ER

PT J
AU Jha, P
   Kesler, MA
   Kumar, R
   Ram, F
   Ram, U
   Aleksandrowicz, L
   Bassani, DG
   Chandra, S
   Banthia, JK
AF Jha, Prabhat
   Kesler, Maya A.
   Kumar, Rajesh
   Ram, Faujdar
   Ram, Usha
   Aleksandrowicz, Lukasz
   Bassani, Diego G.
   Chandra, Shailaja
   Banthia, Jayant K.
TI Trends in selective abortions of girls in India: analysis of nationally
   representative birth histories from 1990 to 2005 and census data from
   1991 to 2011
SO LANCET
LA English
DT Article
ID SEX-RATIOS; TECHNOLOGY; POPULATION; MORTALITY
AB Background India's 2011 census revealed a growing imbalance between the numbers of girls and boys aged 0-6 years, which we postulate is due to increased prenatal sex determination with subsequent selective abortion of female fetuses. We aimed to establish the trends in sex ratio by birth order from 1990 to 2005 with three nationally representative surveys and to quantify the totals of selective abortions of girls with census cohort data.
   Methods We assessed sex ratios by birth order in 0.25 million births in three rounds of the nationally representative National Family Health Survey covering the period from 1990 to 2005. We estimated totals of selective abortion of girls by assessing the birth cohorts of children aged 0-6 years in the 1991,2001, and 2011 censuses. Our main statistic was the conditional sex ratio of second-order births after a firstborn girl and we used 3-year rolling weighted averages to test for trends, with differences between trends compared by linear regression.
   Findings The conditional sex ratio for second-order births when the firstborn was a girl fell from 906 per 1000 boys (99% CI 798-1013) in 1990 to 836 (733-939) in 2005; an annual decline of 0.52% (p for trend=0.002). Declines were much greater in mothers with 10 or more years of education than in mothers with no education, and in wealthier households compared with poorer households. By contrast, we did not detect any significant declines in the sex ratio for second-order births if the firstborn was a boy, or for firstborns. Between the 2001 and 2011 censuses, more than twice the number of Indian districts (local administrative areas) showed declines in the child sex ratio as districts with no change or increases. After adjusting for excess mortality rates in girls, our estimates of number of selective abortions of girls rose from 0-2.0 million in the 1980s, to 1.2-4.1 million in the 1990s, and to 3.1-6.0 million in the 2000s. Each 1% decline in child sex ratio at ages 0-6 years implied 1.2-3.6 million more selective abortions of girls. Selective abortions of girls totalled about 4.2-12.1 million from 1980-2010, with a greater rate of increase in the 1990s than in the 2000s.
   Interpretation Selective abortion of girls, especially for pregnancies after a firstborn girl, has increased substantially in India. Most of India's population now live in states where selective abortion of girls is common.
C1 [Jha, Prabhat; Kesler, Maya A.; Ram, Usha; Aleksandrowicz, Lukasz; Bassani, Diego G.] Univ Toronto, St Michaels Hosp, Li Ka Shing Knowledge Inst, Ctr Global Hlth Res, Toronto, ON M5B 2C5, Canada.
   [Jha, Prabhat; Kesler, Maya A.; Ram, Usha; Aleksandrowicz, Lukasz; Bassani, Diego G.] Univ Toronto, Dalla Lana Sch Publ Hlth, Toronto, ON M5B 2C5, Canada.
   [Kumar, Rajesh] Post Grad Inst Med Res & Educ, Sch Publ Hlth, Chandigarh, India.
   [Ram, Faujdar; Ram, Usha] Int Inst Populat Sci, Mumbai, Maharashtra, India.
   [Chandra, Shailaja] Govt India, Natl Populat Stabilisat Fund, New Delhi, India.
   [Banthia, Jayant K.] Govt Maharasthra, Mumbai, Maharashtra, India.
RP Jha, P (reprint author), Univ Toronto, St Michaels Hosp, Li Ka Shing Knowledge Inst, Ctr Global Hlth Res, Toronto, ON M5B 2C5, Canada.
EM prabhat.jha@utoronto.ca
RI Bassani, Diego/G-2827-2015
OI Bassani, Diego/0000-0001-6704-3820; Aleksandrowicz,
   Lukasz/0000-0002-3644-1372
FU Fogarty International Centre of the US National Institutes of Health
   [R01 TW05991-01]; International Development Research Centre [102172];
   Canadian Institute of Health Research (CIHR) [IEG-53506]; Li Ka Shing
   Knowledge Institute at St Michael's Hospital; University of Toronto;
   Canada Research Chair programme
FX The Registrar-General of India first established the ongoing national
   census in 1881, and is presently collaborating with several of the
   authors on the Million Death Study. External funding is from the Fogarty
   International Centre of the US National Institutes of Health (grant R01
   TW05991-01]), International Development Research Centre (grant 102172),
   Canadian Institute of Health Research (CIHR; IEG-53506), and the Li Ka
   Shing Knowledge Institute at St Michael's Hospital and University of
   Toronto (CGHR support). PJ is supported by the Canada Research Chair
   programme. The opinions expressed in this report are those of the
   authors and do not necessarily represent those of the Government of
   India. We thank Rahim Moineddin and Wilson Suraweera for statistical
   help, Vicky Hsiao and Brendon Pezzack for graphics, and Daniel Rosenblum
   and Ansely Wong for comments.
CR Agarwal Shonali, 2007, J Indian Med Assoc, V105, P132
   ALMOND D, 2009, 15391 NBER
   Almond D, 2008, P NATL ACAD SCI USA, V105, P5681, DOI 10.1073/pnas.0800703105
   [Anonymous], 2005, NAT FAM HLTH SURV NF
   [Anonymous], 1998, NAT FAM HLTH SURV NF
   [Anonymous], 2009, WORLD DEV IND
   Bardia A, 2004, NATL MED J INDIA, V17, P207
   Bassani DG, 2010, LANCET, V376, P1853, DOI 10.1016/S0140-6736(10)61461-4
   BHAT M, 2007, WATERING NEIGHBOURS
   COALE AJ, 1991, POPUL DEV REV, V17, P517, DOI 10.2307/1971953
   George SM, 2006, PRENATAL DIAG, V26, P604, DOI 10.1002/pd.1475
   *GOV IND, 2005, ANN REP IMPL PREC PR
   HATTI N, 2004, LUND PAPERS EC HIST, V93
   Hesketh T, 2006, P NATL ACAD SCI USA, V103, P13271, DOI 10.1073/pnas.0602203103
   *INT I POP SCI, 1992, NAT FAM HLTH SURV NF
   International Institute of Population Sciences, 2010, DISTR LEV HOUS SURV
   Jha P, 2006, LANCET, V367, P211, DOI 10.1016/S0140-6736(06)67930-0
   JHA P, 2009, CHOOSING HLTH ENTITL
   KULKARNI PM, 2007, ESTIMATION MISSING G
   MILLER R, 1998, SURVIVAL ANAL
   Pallikadavath S, 2006, INT FAM PLAN PERSPEC, V32, P120, DOI 10.1363/3212006
   *REG GEN IND, 2007, SAMPL REG SYST BAS S
   *REG GEN IND, 2011, CENS IND 2011 INSTR
   *REG GEN IND, 2001, CENS IND 2001 POST S
   Registrar General India, 2009, SAMPL REG SYST STAT
   ROGERS JL, 2001, CHANCE, V14, P8
   Subramanian SV, 2009, J EPIDEMIOL COMMUN H, V63, P245, DOI 10.1136/jech.2008.078477
   Teitelbaum M S, 1970, J Biosoc Sci Suppl, V2, P61
   United Nation Population Division, 2009, WORLD POP PROSP
   Zhu WX, 2009, BMJ-BRIT MED J, V338, DOI 10.1136/bmj.b1211
NR 30
TC 103
Z9 104
U1 2
U2 12
PU ELSEVIER SCIENCE INC
PI NEW YORK
PA 360 PARK AVE SOUTH, NEW YORK, NY 10010-1710 USA
SN 0140-6736
EI 1474-547X
J9 LANCET
JI Lancet
PD JUN 4
PY 2011
VL 377
IS 9781
BP 1921
EP 1928
DI 10.1016/S0140-6736(11)60649-1
PG 8
WC Medicine, General & Internal
SC General & Internal Medicine
GA 777LW
UT WOS:000291623200028
PM 21612820
OA Green Accepted
DA 2018-12-18
ER

PT J
AU Adair, LS
   Martorell, R
   Stein, AD
   Hallal, PC
   Sachdev, HS
   Prabhakaran, D
   Wills, AK
   Norris, SA
   Dahly, DL
   Lee, NR
   Victora, CG
AF Adair, Linda S.
   Martorell, Reynaldo
   Stein, Aryeh D.
   Hallal, Pedro C.
   Sachdev, Harshpal S.
   Prabhakaran, Dorairaj
   Wills, Andrew K.
   Norris, Shane A.
   Dahly, Darren L.
   Lee, Nanette R.
   Victora, Cesar G.
CA COHORTS Grp
TI Size at birth, weight gain in infancy and childhood, and adult blood
   pressure in 5 low- and middle-income-country cohorts: when does weight
   gain matter?
SO AMERICAN JOURNAL OF CLINICAL NUTRITION
LA English
DT Article
ID CATCH-UP GROWTH; BODY-MASS INDEX; FETAL ORIGINS; POSTNATAL-GROWTH; YOUNG
   ADULTHOOD; LATER LIFE; UNEXPLAINED RESIDUALS; SKINFOLD THICKNESS; SERIAL
   CHANGES; HYPOTHESIS
AB Background: Promoting catch-up growth in malnourished children has health benefits, but recent evidence suggests that accelerated child weight gain increases adult chronic disease risk.
   Objective: We aimed to determine how birth weight (BW) and weight gain to midchildhood relate to blood pressure (BP) in young adults.
   Design: We pooled data from birth cohorts in Brazil, Guatemala, India, the Philippines, and South Africa. We used conditional weight (CW), a residual of current weight regressed on prior weights, to represent deviations from expected weight gain from 0 to 12, 12 to 24, 24 to 48 mo, and 48 mo to adulthood. Adult BP and risk of prehypertension or hypertension (P/HTN) were modeled before and after adjustment for adult body mass index (BMI) and height. Interactions of CWs with small size-for-gestational age (SGA) at birth were tested.
   Results: Higher CWs were associated with increased BP and odds of P/HTN, with coefficients proportional to the contribution of each CW to adult BMI. Adjusted for adult height and BMI, no child CW was associated with adult BP, but 1 SD of BW was related to a 0.5-mm Hg lower systolic BP and a 9% lower odds of P/HTN. BW and CW associations with systolic BP and P/HTN were not different between adults born SGA and those with normal BW, but higher CW at 48 mo was associated with higher diastolic BP in those born SGA.
   Conclusions: Greater weight gain at any age relates to elevated adult BP, but faster weight gains in infancy and young childhood do not pose a higher risk than do gains at other ages. Am J Clin Nutr 2009;89:1383-92.
C1 [Adair, Linda S.] Univ N Carolina, Carolina Populat Ctr, Chapel Hill, NC 27516 USA.
   [Martorell, Reynaldo; Stein, Aryeh D.] Emory Univ, Dept Global Hlth, Atlanta, GA 30322 USA.
   [Hallal, Pedro C.; Victora, Cesar G.] Univ Fed Pelotas, Pelotas, Brazil.
   [Sachdev, Harshpal S.] Sitaram Bhartia Inst Sci & Res, New Delhi, India.
   [Prabhakaran, Dorairaj] Ctr Chron Dis Control, New Delhi, India.
   [Wills, Andrew K.] Univ Southampton, MRC, Epidemiol Resource Ctr, Southampton, Hants, England.
   [Norris, Shane A.] Univ Witwatersrand, Dept Paediat, MRC, Mineral Metab Res Unit, Johannesburg, South Africa.
   [Dahly, Darren L.] Univ Leeds, Leeds, W Yorkshire, England.
   [Lee, Nanette R.] Off Populat Studies Fdn, Cebu, Philippines.
RP Adair, LS (reprint author), Univ N Carolina, Carolina Populat Ctr, CB 8120,Univ Sq,123 W Franklin St, Chapel Hill, NC 27516 USA.
EM linda_adair@unc.edu
RI Victora, Cesar/D-4476-2013; Hallal, Pedro/A-3249-2011; Epidemiologicas,
   Centro de pesquisas/D-4561-2013; Martorell, Reynaldo/I-2539-2012; Horta,
   Bernardo/A-7604-2008
OI Victora, Cesar/0000-0002-2465-2180; Hallal, Pedro/0000-0003-1470-6461;
   Horta, Bernardo/0000-0001-9843-412X; Prabhakaran,
   Dorairaj/0000-0002-3172-834X; Stein, Aryeh/0000-0003-1138-6458
FU Wellcome Trust of the United Kingdom; US National Institutes of Health
   and the US National Science Foundation; Wellcome Trust's Health; US
   National Center for Health Statistics and the Indian Council of Medical
   Research; British Heart Foundation; Indian Council of Medical Research;
   Human Sciences Research Council; South African Medical Research Council;
   Mellon Foundation; Anglo American Chairman's Fund; Cebu, Philippines; US
   National Institutes of Health; Fogarty International Center [R01
   TW05596]; Medical Research Council [G0400519, MC_U147585821,
   U1475000003]
FX Supported by a grant from the Wellcome Trust of the United Kingdom.
   Funding for each of the individual cohort studies was as follows:
   Guatemala INTC (US National Institutes of Health and the US National
   Science Foundation), Pelotas (recent phases of the cohort study
   supported by the Wellcome Trust's Health Consequences of Population
   Change Programme), New Delhi (original cohort study supported by the US
   National Center for Health Statistics and the Indian Council of Medical
   Research; more recent phases supported by the British Heart Foundation,
   the Medical Research Council UK, and the Indian Council of Medical
   Research), Birth-to-Twenty (the Wellcome Trust, Human Sciences Research
   Council, South African Medical Research Council, the Mellon Foundation,
   the South-African Netherlands Programme on Alternative Development, and
   the Anglo American Chairman's Fund), and Cebu, Philippines (most recent
   follow-up surveys supported by the US National Institutes of Health,
   Fogarty International Center R01 TW05596).
CR Adair LS, 2007, AM J HUM BIOL, V19, P327, DOI 10.1002/ajhb.20587
   Adair LS, 2003, HYPERTENSION, V41, P451, DOI 10.1161/01.HYP.0000054212.23528.B2
   AKIN J, 1992, J DEV ECON, V38, P323
   Baird J, 2005, BMJ-BRIT MED J, V331, P929, DOI 10.1136/bmj.38586.411273.E0
   Barker DJP, 2002, INT J EPIDEMIOL, V31, P1235, DOI 10.1093/ije/31.6.1235
   BECKETT LA, 1992, AM J EPIDEMIOL, V135, P1166, DOI 10.1093/oxfordjournals.aje.a116217
   Ben-Shlomo Y, 2008, HYPERTENSION, V52, P638, DOI 10.1161/HYPERTENSIONAHA.108.114256
   Bhargava SK, 2004, NEW ENGL J MED, V350, P865, DOI 10.1056/NEJMoa035698
   Chang SM, 2002, J CHILD PSYCHOL PSYC, V43, P775, DOI 10.1111/1469-7610.00088
   Cheung YB, 2000, HYPERTENSION, V36, P795, DOI 10.1161/01.HYP.36.5.795
   Corvalan C, 2007, INT J EPIDEMIOL, V36, P550, DOI 10.1093/ije/dym010
   Deurenberg P, 2002, ASIA PAC J CLIN NUTR, V11, P1, DOI 10.1046/j.1440-6047.2002.00258.x
   DURNIN JVGA, 1974, BRIT J NUTR, V32, P77, DOI 10.1079/BJN19740060
   Ekelund U, 2007, J CLIN ENDOCR METAB, V92, P98, DOI 10.1210/jc.2006-1071
   Ellison G T, 1997, Curationis, V20, P36
   Eriksson J, 2000, HYPERTENSION, V36, P790, DOI 10.1161/01.HYP.36.5.790
   Eriksson JG, 2007, HYPERTENSION, V49, P1415, DOI 10.1161/HYPERTENSIONAHA.106.085597
   GHOSH S, 1979, LONGITUDINAL STUDY S
   Hales CN, 2001, BRIT MED BULL, V60, P5, DOI 10.1093/bmb/60.1.5
   Huxley RR, 2000, J HYPERTENS, V18, P815, DOI 10.1097/00004872-200018070-00002
   Keijzer-Veen MG, 2005, J CLIN EPIDEMIOL, V58, P1320, DOI 10.1016/j.jclinepi.2005.04.004
   Li HJ, 2003, AM J CLIN NUTR, V77, P1498
   Lucas A, 1999, BRIT MED J, V319, P245, DOI 10.1136/bmj.319.7204.245
   Martorell R, 1984, POPUL DEV REV, V10, P49, DOI 10.2307/2807955
   Mendez MA, 1999, J NUTR, V129, P1555
   Monteiro POA, 2005, OBES REV, V6, P143, DOI 10.1111/j.1467-789X.2005.00183.x
   Ong KK, 2006, ACTA PAEDIATR, V95, P904, DOI 10.1080/08035250600719754
   Ramirez-Zea M, 2006, AM J CLIN NUTR, V83, P795
   Richter L, 2007, INT J EPIDEMIOL, V36, P504, DOI 10.1093/ije/dym016
   ROSNER B, 1977, AM J EPIDEMIOL, V106, P306, DOI 10.1093/oxfordjournals.aje.a112466
   Sachdev HS, 2005, AM J CLIN NUTR, V82, P456
   Schluchter MD, 2003, J HYPERTENS, V21, P273, DOI [10.1097/00004872-200302000-00017, 10.1097/01.hjh.0000052429.12292.77]
   Singhal A, 2004, LANCET, V363, P1642, DOI 10.1016/S0140-6736(04)16210-7
   Stein AD, 2008, INT J EPIDEMIOL, V37, P716, DOI 10.1093/ije/dyn028
   Tu YK, 2005, AM J EPIDEMIOL, V161, P27, DOI 10.1093/aje/kwi002
   Tu YK, 2007, J CLIN EPIDEMIOL, V60, P319
   Tu Yu-Kang, 2006, Epidemiol Perspect Innov, V3, P9, DOI 10.1186/1742-5573-3-9
   Tu YK, 2007, J CLIN EPIDEMIOL, V60, P318, DOI 10.1016/j.jclinepi.2006.07.004
   Victora CG, 2008, LANCET, V371, P340, DOI 10.1016/S0140-6736(07)61692-4
   Victora CG, 2007, ACTA PAEDIATR, V96, P296, DOI 10.1111/j.1651-2227.2007.00110.x
   Victora CG, 2006, INT J EPIDEMIOL, V35, P237, DOI 10.1093/ije/dyi290
   Victora CG, 2001, INT J EPIDEMIOL, V30, P1325, DOI 10.1093/ije/30.6.1325
   Victora CG, 2001, INT J EPIDEMIOL, V30, P217, DOI 10.1093/ije/30.2.217
   VOORS AW, 1977, AM J EPIDEMIOL, V106, P101, DOI 10.1093/oxfordjournals.aje.a112439
   Wells J. C. K., 2003, International Journal of Body Composition Research, V1, P63
   WILLIAMS RL, 1982, OBSTET GYNECOL, V59, P624
   World Health Organization, 2006, ACTA PAEDIATR, V450, P76, DOI DOI 10.1080/08035320500495548
   2004, PEDIATRICS, V114, P555
NR 48
TC 102
Z9 107
U1 0
U2 11
PU AMER SOC CLINICAL NUTRITION
PI BETHESDA
PA 9650 ROCKVILLE PIKE, SUBSCRIPTIONS, RM L-3300, BETHESDA, MD 20814-3998
   USA
SN 0002-9165
J9 AM J CLIN NUTR
JI Am. J. Clin. Nutr.
PD MAY 1
PY 2009
VL 89
IS 5
BP 1383
EP 1392
DI 10.3945/ajcn.2008.27139
PG 10
WC Nutrition & Dietetics
SC Nutrition & Dietetics
GA 436EB
UT WOS:000265394300016
PM 19297457
OA Bronze, Green Published
DA 2018-12-18
ER

PT J
AU Reitsma, MB
   Fullman, N
   Ng, M
   Salama, JS
   Abajobir, A
   Abate, KH
   Abbafati, C
   Abera, SF
   Abraham, B
   Abyu, GY
   Adebiyi, AO
   Al-Aly, Z
   Aleman, AV
   Ali, R
   Al Alkerwi, A
   Allebeck, P
   Al-Raddadi, RM
   Amare, AT
   Amberbir, A
   Ammar, W
   Amrock, SM
   Antonio, CAT
   Asayesh, H
   Atnafu, NT
   Azzopardi, P
   Banerjee, A
   Barac, A
   Barrientos-Gutierrez, T
   Basto-Abreu, AC
   Bazargan-Hejazi, S
   Bedi, N
   Bell, B
   Bello, AK
   Bensenor, IM
   Beyene, AS
   Bhala, N
   Biryukov, S
   Bolt, K
   Brenner, H
   Butt, Z
   Cavalleri, F
   Cercy, K
   Chen, HL
   Christopher, DJ
   Ciobanu, LG
   Colistro, V
   Colomar, M
   Cornaby, L
   Dai, XC
   Damtew, SA
   Dandona, L
   Dandona, R
   Dansereau, E
   Davletov, K
   Dayama, A
   Degfie, TT
   Deribew, A
   Dharmaratne, SD
   Dimtsu, BD
   Doyle, KE
   Endries, AY
   Ermakov, SP
   Estep, K
   Faraon, EJA
   Farzadfar, F
   Feigin, VL
   Feigl, AB
   Fischer, F
   Friedman, J
   Ghiwot, TT
   Gall, SL
   Gao, WN
   Gillum, RF
   Gold, AL
   Gopalani, SV
   Gotay, CC
   Gupta, R
   Gupta, R
   Gupta, V
   Hamadeh, RR
   Hankey, G
   Harb, HL
   Hay, SI
   Horino, M
   Horita, N
   Hosgood, HD
   Husseini, A
   Ileanu, BV
   Islami, F
   Jiang, GH
   Jiang, Y
   Jonas, JB
   Kabir, Z
   Kamal, R
   Kasaeian, A
   Kesavachandran, CN
   Khader, YS
   Khalil, I
   Khang, YH
   Khera, S
   Khubchandani, J
   Kim, D
   Kim, YJ
   Kimokoti, RW
   Kinfu, Y
   Knibbs, LD
   Kokubo, Y
   Kolte, D
   Kopec, J
   Kosen, S
   Kotsakis, GA
   Koul, PA
   Koyanagi, A
   Krohn, KJ
   Krueger, H
   Defo, BK
   Bicer, BK
   Kulkarni, C
   Kumar, GA
   Leasher, JL
   Lee, A
   Leinsalu, M
   Li, T
   Linn, S
   Liu, P
   Liu, SW
   Lo, LT
   Lopez, AD
   Ma, S
   Abd El Razek, HM
   Majeed, A
   Malekzadeh, R
   Malta, DC
   Manamo, WA
   Martinez-Raga, J
   Mekonnen, AB
   Mendoza, W
   Miller, TR
   Mohammad, KA
   Morawska, L
   Musa, KI
   Nagel, G
   Neupane, SP
   Nguyen, Q
   Nguyen, G
   Oh, IH
   Oyekale, AS
   Mahesh, PA
   Pana, A
   Park, EK
   Patil, ST
   Patton, GC
   Pedro, J
   Qorbani, M
   Rafay, A
   Rahman, M
   Rai, RK
   Ram, U
   Ranabhat, CL
   Refaat, AH
   Reinig, N
   Roba, HS
   Rodriguez, A
   Roman, Y
   Roth, G
   Roy, A
   Sagar, R
   Salomon, J
   Sanabria, J
   Santos, ID
   Sartorius, B
   Satpathy, M
   Sawhney, M
   Sawyer, S
   Saylan, M
   Schaub, MP
   Schluger, N
   Schutte, AE
   Sepanlou, SG
   Serdar, B
   Shaikh, MA
   She, J
   Shin, MJ
   Shiri, R
   Shishani, K
   Shiue, I
   Sigfusdottir, ID
   Silverberg, JI
   Singh, J
   Singh, V
   Slepak, EL
   Soneji, S
   Soriano, JB
   Soshnikov, S
   Sreeramareddy, CT
   Stein, DJ
   Stranges, S
   Subart, ML
   Swaminathan, S
   Szoeke, CEI
   Tefera, WM
   Topor-Madry, R
   Tran, B
   Tsilimparis, N
   Tymeson, H
   Ukwaja, KN
   Updike, R
   Uthman, OA
   Violante, FS
   Vladimirov, SK
   Vlassov, V
   Vollset, SE
   Vos, T
   Weiderpass, E
   Wen, CP
   Werdecker, A
   Wilson, S
   Wubshet, M
   Xiao, L
   Yakob, B
   Yano, YCR
   Ye, PP
   Yonemoto, N
   Yoon, SJ
   Younis, MZ
   Yu, CH
   Zaidi, Z
   Zaki, ME
   Zhang, AL
   Zipkin, B
   Murray, CJL
   Forouzanfar, MH
   Gakidou, E
AF Reitsma, Marissa B.
   Fullman, Nancy
   Ng, Marie
   Salama, Joseph S.
   Abajobir, Amanuel
   Abate, Kalkidan Hassen
   Abbafati, Cristiana
   Abera, Semaw Ferede
   Abraham, Biju
   Abyu, Gebre Yitayih
   Adebiyi, Akindele Olupelumi
   Al-Aly, Ziyad
   Aleman, Alicia V.
   Ali, Raghib
   Al Alkerwi, Ala'a
   Allebeck, Peter
   Al-Raddadi, Rajaa Mohammad
   Amare, Azmeraw T.
   Amberbir, Alemayehu
   Ammar, Walid
   Amrock, Stephen Marc
   Antonio, Carl Abelardo T.
   Asayesh, Hamid
   Atnafu, Niguse Tadela
   Azzopardi, Peter
   Banerjee, Amitava
   Barac, Aleksandra
   Barrientos-Gutierrez, Tonatiuh
   Basto-Abreu, Ana Cristina
   Bazargan-Hejazi, Shahrzad
   Bedi, Neeraj
   Bell, Brent
   Bello, Aminu K.
   Bensenor, Isabela M.
   Beyene, Addisu Shunu
   Bhala, Neeraj
   Biryukov, Stan
   Bolt, Kaylin
   Brenner, Hermann
   Butt, Zahid
   Cavalleri, Fiorella
   Cercy, Kelly
   Chen, Honglei
   Christopher, Devasahayam Jesudas
   Ciobanu, Liliana G.
   Colistro, Valentina
   Colomar, Mercedes
   Cornaby, Leslie
   Dai, Xiaochen
   Damtew, Solomon Abrha
   Dandona, Lalit
   Dandona, Rakhi
   Dansereau, Emily
   Davletov, Kairat
   Dayama, Anand
   Degfie, Tizta Tilahun
   Deribew, Amare
   Dharmaratne, Samath D.
   Dimtsu, Balem Demtsu
   Doyle, Kerrie E.
   Endries, Aman Yesuf
   Ermakov, Sergey Petrovich
   Estep, Kara
   Faraon, Emerito Jose Aquino
   Farzadfar, Farshad
   Feigin, Valery L.
   Feigl, Andrea B.
   Fischer, Florian
   Friedman, Joseph
   Ghiwot, Tsegaye Tewelde
   Gall, Seana L.
   Gao, Wayne
   Gillum, Richard F.
   Gold, Audra L.
   Gopalani, Sameer Vali
   Gotay, Carolyn C.
   Gupta, Rahul
   Gupta, Rajeev
   Gupta, Vipin
   Hamadeh, Randah Ribhi
   Hankey, Graeme
   Harb, Hilda L.
   Hay, Simon I.
   Horino, Masako
   Horita, Nobuyuki
   Hosgood, H. Dean
   Husseini, Abdullatif
   Ileanu, Bogdan Vasile
   Islami, Farhad
   Jiang, Guohong
   Jiang, Ying
   Jonas, Jost B.
   Kabir, Zubair
   Kamal, Ritul
   Kasaeian, Amir
   Kesavachandran, Chandrasekharan Nair
   Khader, Yousef S.
   Khalil, Ibrahim
   Khang, Young-Ho
   Khera, Sahil
   Khubchandani, Jagdish
   Kim, Daniel
   Kim, Yun Jin
   Kimokoti, Ruth W.
   Kinfu, Yohannes
   Knibbs, Luke D.
   Kokubo, Yoshihiro
   Kolte, Dhaval
   Kopec, Jacek
   Kosen, Soewarta
   Kotsakis, Georgios A.
   Koul, Parvaiz A.
   Koyanagi, Ai
   Krohn, Kristopher J.
   Krueger, Hans
   Defo, Barthelemy Kuate
   Bicer, Burcu Kucuk
   Kulkarni, Chanda
   Kumar, G. Anil
   Leasher, Janet L.
   Lee, Alexander
   Leinsalu, Mall
   Li, Tong
   Linn, Shai
   Liu, Patrick
   Liu, Shiwei
   Lo, Loon-Tzian
   Lopez, Alan D.
   Ma, Stefan
   Abd El Razek, Hassan Magdy
   Majeed, Azeem
   Malekzadeh, Reza
   Malta, Deborah Carvalho
   Manamo, Wondimu Ayele
   Martinez-Raga, Jose
   Mekonnen, Alemayehu Berhane
   Mendoza, Walter
   Miller, Ted R.
   Mohammad, Karzan Abdulmuhsin
   Morawska, Lidia
   Musa, Kamarul Imran
   Nagel, Gabriele
   Neupane, Sudan Prasad
   Quyen Nguyen
   Nguyen, Grant
   Oh, In-Hwan
   Oyekale, Abayomi Samuel
   Mahesh, P. A.
   Pana, Adrian
   Park, Eun-Kee
   Patil, Snehal T.
   Patton, George C.
   Pedro, Joao
   Qorbani, Mostafa
   Rafay, Anwar
   Rahman, Mahfuzar
   Rai, Rajesh Kumar
   Ram, Usha
   Ranabhat, Chhabi Lal
   Refaat, Amany H.
   Reinig, Nickolas
   Roba, Hirbo Shore
   Rodriguez, Alina
   Roman, Yesenia
   Roth, Gregory
   Roy, Ambuj
   Sagar, Rajesh
   Salomon, Joshua
   Sanabria, Juan
   Santos, Itamar de Souza
   Sartorius, Benn
   Satpathy, Maheswar
   Sawhney, Monika
   Sawyer, Susan
   Saylan, Mete
   Schaub, Michael P.
   Schluger, Neil
   Schutte, Aletta Elisabeth
   Sepanlou, Sadaf G.
   Serdar, Berrin
   Shaikh, Masood Ali
   She, Jun
   Shin, Min-Jeong
   Shiri, Rahman
   Shishani, Kawkab
   Shiue, Ivy
   Sigfusdottir, Inga Dora
   Silverberg, Jonathan I.
   Singh, Jasvinder
   Singh, Virendra
   Slepak, Erica Leigh
   Soneji, Samir
   Soriano, Joan B.
   Soshnikov, Sergey
   Sreeramareddy, Chandrashekhar T.
   Stein, Dan J.
   Stranges, Saverio
   Subart, Michelle L.
   Swaminathan, Soumya
   Szoeke, Cassandra E. I.
   Tefera, Worku Mekonnen
   Topor-Madry, Roman
   Tran, Bach
   Tsilimparis, Nikolaos
   Tymeson, Hayley
   Ukwaja, Kingsley Nnanna
   Updike, Rachel
   Uthman, Olalekan A.
   Violante, Francesco Saverio
   Vladimirov, Sergey K.
   Vlassov, Vasiliy
   Vollset, Stein Emil
   Vos, Theo
   Weiderpass, Elisabete
   Wen, Chi-Pan
   Werdecker, Andrea
   Wilson, Shelley
   Wubshet, Mamo
   Xiao, Lin
   Yakob, Bereket
   Yano, Yuichiro
   Ye, Penpeng
   Yonemoto, Naohiro
   Yoon, Seok-Jun
   Younis, Mustafa Z.
   Yu, Chuanhua
   Zaidi, Zoubida
   Zaki, Maysaa El Sayed
   Zhang, Anthony Lin
   Zipkin, Ben
   Murray, Christopher J. L.
   Forouzanfar, Mohammad H.
   Gakidou, Emmanuela
CA GBD 2015 Tobacco Collaborators
TI Smoking prevalence and attributable disease burden in 195 countries and
   territories, 1990-2015: a systematic analysis from the Global Burden of
   Disease Study 2015
SO LANCET
LA English
DT Article
ID TOBACCO CONTROL POLICIES; SELF-REPORTED SMOKING; FRAMEWORK CONVENTION;
   LIFE EXPECTANCY; HEALTH; MORTALITY; IMPACT; IMPLEMENTATION; RISKS;
   PROMOTION
AB Background The scale-up of tobacco control, especially after the adoption of the Framework Convention for Tobacco Control, is a major public health success story. Nonetheless, smoking remains a leading risk for early death and disability worldwide, and therefore continues to require sustained political commitment. The Global Burden of Diseases, Injuries, and Risk Factors Study (GBD) offers a robust platform through which global, regional, and national progress toward achieving smoking-related targets can be assessed.
   Methods We synthesised 2818 data sources with spatiotemporal Gaussian process regression and produced estimates of daily smoking prevalence by sex, age group, and year for 195 countries and territories from 1990 to 2015. We analysed 38 risk-outcome pairs to generate estimates of smoking-attributable mortality and disease burden, as measured by disability-adjusted life-years (DALYs). We then performed a cohort analysis of smoking prevalence by birth-year cohort to better understand temporal age patterns in smoking. We also did a decomposition analysis, in which we parsed out changes in all-cause smoking-attributable DALYs due to changes in population growth, population ageing, smoking prevalence, and risk-deleted DALY rates. Finally, we explored results by level of development using the Socio-demographic Index (SDI).
   Findings Worldwide, the age-standardised prevalence of daily smoking was 25.0% (95% uncertainty interval [UI] 24.2-25.7) for men and 5.4% (5.1-5.7) for women, representing 28.4% (25.8-31.1) and 34.4% (29.4-38.6) reductions, respectively, since 1990. A greater percentage of countries and territories achieved significant annualised rates of decline in smoking prevalence from 1990 to 2005 than in between 2005 and 2015; however, only four countries had significant annualised increases in smoking prevalence between 2005 and 2015 (Congo [Brazzaville] and Azerbaijan for men and Kuwait and Timor-Leste for women). In 2015, 11.5% of global deaths (6.4 million [95% UI 5.7-7.0 million]) were attributable to smoking worldwide, of which 52.2% took place in four countries (China, India, the USA, and Russia). Smoking was ranked among the five leading risk factors by DALYs in 109 countries and territories in 2015, rising from 88 geographies in 1990. In terms of birth cohorts, male smoking prevalence followed similar age patterns across levels of SDI, whereas much more heterogeneity was found in age patterns for female smokers by level of development. While smoking prevalence and risk-deleted DALY rates mostly decreased by sex and SDI quintile, population growth, population ageing, or a combination of both, drove rises in overall smoking-attributable DALYs in low-SDI to middle-SDI geographies between 2005 and 2015.
   Interpretation The pace of progress in reducing smoking prevalence has been heterogeneous across geographies, development status, and sex, and as highlighted by more recent trends, maintaining past rates of decline should not be taken for granted, especially in women and in low-SDI to middle-SDI countries. Beyond the effect of the tobacco industry and societal mores, a crucial challenge facing tobacco control initiatives is that demographic forces are poised to heighten smoking's global toll, unless progress in preventing initiation and promoting cessation can be substantially accelerated. Greater success in tobacco control is possible but requires effective, comprehensive, and adequately implemented and enforced policies, which might in turn require global and national levels of political commitment beyond what has been achieved during the past 25 years.
C1 [Reitsma, Marissa B.; Fullman, Nancy; Ng, Marie; Salama, Joseph S.; Bell, Brent; Biryukov, Stan; Bolt, Kaylin; Cercy, Kelly; Cornaby, Leslie; Dai, Xiaochen; Dandona, Lalit; Dandona, Rakhi; Dansereau, Emily; Estep, Kara; Friedman, Joseph; Gold, Audra L.; Hay, Simon I.; Khalil, Ibrahim; Kotsakis, Georgios A.; Krohn, Kristopher J.; Lee, Alexander; Liu, Patrick; Nguyen, Grant; Reinig, Nickolas; Roman, Yesenia; Roth, Gregory; Slepak, Erica Leigh; Subart, Michelle L.; Tymeson, Hayley; Updike, Rachel; Vollset, Stein Emil; Vos, Theo; Wilson, Shelley; Zipkin, Ben; Murray, Christopher J. L.; Forouzanfar, Mohammad H.; Gakidou, Emmanuela] Univ Washington, Inst Hlth Metr & Evaluat, Seattle, WA 98121 USA.
   [Abajobir, Amanuel; Knibbs, Luke D.] Univ Queensland, Brisbane, Qld, Australia.
   [Abate, Kalkidan Hassen; Ghiwot, Tsegaye Tewelde] Jimma Univ, Jimma, Ethiopia.
   [Abbafati, Cristiana] Univ Roma La Sapienza, Rome, Italy.
   [Abera, Semaw Ferede] Univ Hohenheim, Stuttgart, Germany.
   [Abraham, Biju] NMSM Govt Coll Kalpetta, Kalpetta, Kerala, India.
   [Abera, Semaw Ferede; Abyu, Gebre Yitayih; Dimtsu, Balem Demtsu] Mekelle Univ, Mekelle, Ethiopia.
   [Adebiyi, Akindele Olupelumi] Univ Ibadan, Ibadan, Nigeria.
   [Al-Aly, Ziyad] Washington Univ, St Louis, MO USA.
   [Aleman, Alicia V.; Cavalleri, Fiorella; Colistro, Valentina] Univ Republica, Montevideo, Uruguay.
   [Ali, Raghib; Deribew, Amare; Hay, Simon I.] Univ Oxford, Oxford, England.
   [Al Alkerwi, Ala'a] Luxembourg Inst Hlth LIH, Strassen, Luxembourg.
   [Allebeck, Peter; Weiderpass, Elisabete] Karolinska Inst, Stockholm, Sweden.
   [Al-Raddadi, Rajaa Mohammad] Minist Hlth, Jeddah, Saudi Arabia.
   [Amare, Azmeraw T.] Marshall Univ, Huntington, WV USA.
   [Amberbir, Alemayehu; Dharmaratne, Samath D.] Dignitas Int, Zomba, Malawi.
   [Ammar, Walid; Harb, Hilda L.] Minist Publ Hlth, Beirut, Lebanon.
   [Amrock, Stephen Marc] Oregon Hlth & Sci Univ, Portland, OR 97201 USA.
   [Antonio, Carl Abelardo T.; Faraon, Emerito Jose Aquino] Univ Philippines Manila, Manila, Philippines.
   [Asayesh, Hamid] Qom Univ Med Sci, Qom, Iran.
   [Atnafu, Niguse Tadela] Mizan Tepi Univ, Mizan Teferi, Ethiopia.
   [Atnafu, Niguse Tadela] PMA 2020, Addis Ababa, Ethiopia.
   [Azzopardi, Peter] Univ Melbourne, Melbourne, Vic, Australia.
   [Azzopardi, Peter] South Australian Hlth & Med Res Inst, Murdoch Childrens Res Inst, Adelaide, SA, Australia.
   [Banerjee, Amitava; Pedro, Joao] Bucharest Univ Econ Studies, Bucharest, Romania.
   [Barac, Aleksandra] Univ Belgrade, Belgrade, Serbia.
   [Barrientos-Gutierrez, Tonatiuh; Tefera, Worku Mekonnen] Univ Adelaide, Adelaide, SA, Australia.
   [Basto-Abreu, Ana Cristina] Univ Montreal, Montreal, PQ, Canada.
   [Bazargan-Hejazi, Shahrzad] Charles R Drew Univ Med & Sci, 1621 E 120th St, Los Angeles, CA 90059 USA.
   [Bedi, Neeraj] Coll Publ Hlth & Trop Med, Jazan, Saudi Arabia.
   [Bello, Aminu K.] Univ Alberta, Edmonton, AB, Canada.
   [Bensenor, Isabela M.] Univ Sao Paulo, Sao Paulo, Brazil.
   [Beyene, Addisu Shunu; Roba, Hirbo Shore] Haramaya Univ, Harar, Ethiopia.
   [Bhala, Neeraj] Queen Elizabeth Hosp Birmingham, Birmingham, W Midlands, England.
   [Bhala, Neeraj] Univ Otago, Sch Med, Otago, New Zealand.
   [Brenner, Hermann] German Canc Res Ctr, Heidelberg, Germany.
   [Butt, Zahid] Al Shifa Trust Eye Hosp, Rawalpindi, Pakistan.
   [Chen, Honglei] Michigan State Univ, Lansing, MI USA.
   [Christopher, Devasahayam Jesudas] Christian Med Coll & Hosp, Vellore, Tamil Nadu, India.
   [Ciobanu, Liliana G.] New York Med Coll, Valhalla, NY 10595 USA.
   [Colistro, Valentina] Minist Salud Publ, Montevideo, Uruguay.
   [Colomar, Mercedes] UNICEM, Montevideo, Uruguay.
   [Damtew, Solomon Abrha] Wolaita Sodo Univ, Wolaita Sodo, Ethiopia.
   [Damtew, Solomon Abrha; Kim, Daniel; Manamo, Wondimu Ayele] Univ Addis Ababa, Addis Ababa, Ethiopia.
   [Dandona, Lalit; Dandona, Rakhi] Publ Hlth Fdn India, New Delhi, India.
   [Davletov, Kairat] Republican Inst Cardiol & Internal Dis, Alma Ata, Kazakhstan.
   [Davletov, Kairat] Kazakh Natl Med Univ, Alma Ata, Kazakhstan.
   [Dayama, Anand; Roy, Ambuj; Sagar, Rajesh; Satpathy, Maheswar] All India Inst Med Sci, New Delhi, India.
   [Degfie, Tizta Tilahun] African Populat & Hlth Res Ctr, Nairobi, Kenya.
   [Doyle, Kerrie E.; Zhang, Anthony Lin] RMIT Univ, Bundoora, Vic, Australia.
   [Doyle, Kerrie E.] Australian Natl Univ, Canberra, ACT, Australia.
   [Endries, Aman Yesuf] Univ Peradeniya, Peradeniya, Sri Lanka.
   [Ermakov, Sergey Petrovich] Russian Acad Sci, Moscow, Russia.
   [Ermakov, Sergey Petrovich; Soshnikov, Sergey] Minist Hlth Russian Federat, Moscow, Russia.
   [Faraon, Emerito Jose Aquino] Dept Hlth, Manila, Philippines.
   [Farzadfar, Farshad; Kasaeian, Amir; Malekzadeh, Reza; Sepanlou, Sadaf G.] Univ Tehran Med Sci, Tehran, Iran.
   [Feigin, Valery L.] Auckland Univ Technol, Auckland, New Zealand.
   [Feigl, Andrea B.; Salomon, Joshua] Harvard Univ, Boston, MA 02115 USA.
   [Fischer, Florian] Univ Bielefeld, Bielefeld, Germany.
   [Gall, Seana L.] Univ Tasmania, Hobart, Tas, Australia.
   [Gao, Wayne] Taipei Med Univ, Taipei, Taiwan.
   [Gillum, Richard F.] Howard Univ, Washington, DC 20059 USA.
   [Gopalani, Sameer Vali] Govt Federated States Micronesia, Palikir, Micronesia.
   [Gotay, Carolyn C.; Kopec, Jacek; Krueger, Hans] Univ British Columbia, Vancouver, BC, Canada.
   [Gupta, Rahul] West Virginia Dept Hlth Human Resources, Bur Publ Hlth, Charleston, WV USA.
   [Gupta, Rajeev] Eternal Heart Care Ctr & Res Inst, Jaipur, Rajasthan, India.
   [Gupta, Vipin] Univ Delhi, Delhi, India.
   [Hamadeh, Randah Ribhi] Arabian Gulf Univ, Manama, Bahrain.
   [Hankey, Graeme] Univ Western Australia, Perth, WA, Australia.
   [Hankey, Graeme] Harry Perkins Inst Med Res, Nedlands, WA, Australia.
   [Horino, Masako] Nevada Div Publ & Behav Hlth, Carson City, NV USA.
   [Horita, Nobuyuki] Yokohama City Univ, Grad Sch Med, Yokohama, Kanagawa, Japan.
   [Hosgood, H. Dean] Albert Einstein Coll Med, Bronx, NY 10467 USA.
   [Husseini, Abdullatif] Birzeit Univ, Birzeit, Palestine.
   [Ileanu, Bogdan Vasile] Natl Inst Publ Hlth, Cuernavaca, Morelos, Mexico.
   [Islami, Farhad] Amer Canc Soc, Atlanta, GA USA.
   [Jiang, Guohong] Tianjin Ctr Dis Control & Prevent, Tianjin, Peoples R China.
   [Jiang, Ying] Univ Occupat & Environm Hlth, Inst Ind Ecol Sci, Kitakyushu, Fukuoka, Japan.
   [Jonas, Jost B.] Heidelberg Univ, Mannheim, Germany.
   [Kabir, Zubair] Univ Coll Cork, Cork, Ireland.
   [Kamal, Ritul; Kesavachandran, Chandrasekharan Nair] Indian Inst Toxicol Res, CSIR, Lucknow, Uttar Pradesh, India.
   [Khader, Yousef S.] Jordan Univ Sci & Technol, Irbid, Jordan.
   [Khang, Young-Ho] Seoul Natl Univ, Seoul, South Korea.
   [Khera, Sahil] Northeastern Univ, Boston, MA 02115 USA.
   [Khubchandani, Jagdish] Ball State Univ, Muncie, IN 47306 USA.
   [Kim, Yun Jin] Southern Univ Coll, Skudai, Malaysia.
   [Kimokoti, Ruth W.] Simmons Coll, Boston, MA 02115 USA.
   [Kinfu, Yohannes] Univ Canberra, Canberra, ACT, Australia.
   [Kokubo, Yoshihiro; Sawhney, Monika] Natl Cerebral & Cardiovasc Ctr, Suita, Osaka, Japan.
   [Kolte, Dhaval] Brown Univ, Providence, RI 02912 USA.
   [Kosen, Soewarta] NIHRD, Hlth Policy & Humanities, Jakarta, Indonesia.
   [Koul, Parvaiz A.] Sherikashmir Inst Med Sci, Srinagar, Jammu & Kashmir, India.
   [Koyanagi, Ai] Parc Sanitari St Joan de Deu CIBERSAM, Barcelona, Spain.
   [Defo, Barthelemy Kuate] BRAC, Dhaka, Bangladesh.
   [Bicer, Burcu Kucuk] Hacettepe Univ, Ankara, Turkey.
   [Kulkarni, Chanda] Rajrajeswari Med Coll Hosp, Bangalore, Karnataka, India.
   [Kumar, G. Anil] Publ Hlth Fdn India, Guragon, India.
   [Leasher, Janet L.] Nova Southeastern Univ, Ft Lauderdale, FL USA.
   [Leinsalu, Mall] Natl Inst Hlth Dev, Tallinn, Estonia.
   [Leinsalu, Mall] Sodertorn Univ, Huddinge, Sweden.
   [Li, Tong; Ye, Penpeng] Natl Ctr Chron & Noncommunicable Dis Control & Pr, Beijing, Peoples R China.
   [Liu, Shiwei] Chinese Ctr Dis Control & Prevent, Beijing, Peoples R China.
   [Linn, Shai] Univ Haifa, Haifa, Israel.
   [Lopez, Alan D.] UnionHlth Associates LLC, St Louis, MO USA.
   [Lopez, Alan D.] Alton Mental Hlth Ctr, Alton, IL USA.
   [Lopez, Alan D.; Patton, George C.; Sawyer, Susan; Szoeke, Cassandra E. I.] Univ Melbourne, Melbourne, Vic, Australia.
   [Ma, Stefan] Minist Hlth Singapore, Singapore, Singapore.
   Natl Univ Singapore, Singapore, Singapore.
   [Abd El Razek, Hassan Magdy] Mansoura Fac Med, Mansoura, Egypt.
   [Majeed, Azeem; Rodriguez, Alina] Imperial Coll London, London, England.
   [Malta, Deborah Carvalho] Univ Fed Minas Gerais, Belo Horizonte, MG, Brazil.
   [Martinez-Raga, Jose] Hosp Univ Doctor Peset, Valencia, Spain.
   [Martinez-Raga, Jose] CEU Cardinal Herrera Univ, Valencia, Spain.
   [Mekonnen, Alemayehu Berhane] Univ Gondar, Gondar, Ethiopia.
   [Mekonnen, Alemayehu Berhane] Univ Sydney, Sydney, NSW, Australia.
   [Mendoza, Walter] United Nations Populat Fund, Lima, Peru.
   [Miller, Ted R.] Pacific Inst Res & Evaluat, Calverton, MD USA.
   [Miller, Ted R.] Curtin Univ, Bentley, WA, Australia.
   [Mohammad, Karzan Abdulmuhsin] Univ Salahaddin, Erbil, Iraq.
   [Morawska, Lidia] Queensland Univ Technol, Brisbane, Qld, Australia.
   [Musa, Kamarul Imran] Univ Sci Malaysia, Kubang Kerian, Malaysia.
   [Nagel, Gabriele] Univ Ulm, Ulm, Germany.
   [Neupane, Sudan Prasad] Univ Oslo, Oslo, Norway.
   [Quyen Nguyen] Duy Tan Univ, Da Nang, Vietnam.
   [Oh, In-Hwan] Kyung Hee Univ, Seoul, South Korea.
   [Oyekale, Abayomi Samuel] North West Univ, Mafikeng, South Africa.
   JSS Univ, Mysore, Karnataka, India.
   [Pana, Adrian] Natl Inst Publ Hlth, Mexico City, DF, Mexico.
   [Park, Eun-Kee] Kosin Univ, Busan, South Korea.
   [Patil, Snehal T.] Sch Dent Sci, Karad, India.
   [Qorbani, Mostafa] Alborz Univ Med Sci, Karaj, Iran.
   [Rafay, Anwar] Contech Int Hlth Consultants, Lahore, Pakistan.
   [Rafay, Anwar] Contect Sch Publ Hlth, Lahore, Pakistan.
   [Rahman, Mahfuzar] St Pauls Hosp, Millenium Med Coll, Addis Ababa, Ethiopia.
   [Rahman, Mahfuzar] Addis Continental Inst Publ Hlth, Addis Ababa, Ethiopia.
   [Rai, Rajesh Kumar] Soc Hlth & Demog Surveillance, Suri, India.
   [Ram, Usha] Int Inst Populat Sci, Mumbai, Maharashtra, India.
   [Ranabhat, Chhabi Lal] Yonsei Univ, Wonju, South Korea.
   [Refaat, Amany H.] Walden Univ, Minneapolis, MN USA.
   [Refaat, Amany H.] Suez Canal Univ, Ismailia, Egypt.
   [Rodriguez, Alina] Lincoln Univ, Lincoln, England.
   [Roth, Gregory] Univ Washington, Harborview Med Ctr, 325 9Th Ave, Seattle, WA 98104 USA.
   [Sanabria, Juan] Marshall Univ, Huntington, WV USA.
   [Sanabria, Juan] Case Western Reserve Univ, Cleveland, OH 44106 USA.
   [Santos, Itamar de Souza] Univ Sao Paulo, Sao Paulo, Brazil.
   [Sartorius, Benn; Yakob, Bereket] Univ KwaZulu Natal, Durban, South Africa.
   [Saylan, Mete] Bayer Turkey, Istanbul, Turkey.
   [Schaub, Michael P.] Univ Zurich, Zurich, Switzerland.
   [Schluger, Neil] World Lung Assoc, New York, NY USA.
   [Schluger, Neil] North West Univ, Potchefstroom, South Africa.
   [Schutte, Aletta Elisabeth] North West Univ, Potchefstroom, South Africa.
   [Schutte, Aletta Elisabeth] South African Med Res Council, Tygerberg, South Africa.
   [Serdar, Berrin] Univ Colorado, Aurora, CO USA.
   [Shaikh, Masood Ali] Independent Consultant, Karachi, Pakistan.
   [She, Jun] Fudan Univ, Shanghai, Peoples R China.
   [Shin, Min-Jeong; Yoon, Seok-Jun] Korea Univ, Seoul, South Korea.
   [Shiri, Rahman] Univ Helsinki, Helsinki, Finland.
   [Shishani, Kawkab] Washington State Univ, Spokane, WA USA.
   [Shiue, Ivy] Northumbria Univ, Newcastle Upon Tyne, Tyne & Wear, England.
   [Shiue, Ivy] Univ Edinburgh, Edinburgh, Midlothian, Scotland.
   [Sigfusdottir, Inga Dora] Reykjavik Univ, Reykjavik, Iceland.
   [Silverberg, Jonathan I.; Yano, Yuichiro] Northwestern Univ, Chicago, IL 60611 USA.
   [Singh, Jasvinder] Univ Alabama Birmingham, Birmingham, AL USA.
   [Singh, Jasvinder; Singh, Virendra] Asthma Bhawan, Jaipur, Rajasthan, India.
   [Soneji, Samir] Dartmouth Coll, Hanover, NH USA.
   [Soriano, Joan B.] Univ Autonoma Madrid, Madrid, Spain.
   [Sreeramareddy, Chandrashekhar T.] Int Med Univ, Kuala Lumpur, Malaysia.
   [Stein, Dan J.] Univ Cape Town, Cape Town, South Africa.
   [Stein, Dan J.] South African Med Res Council, Unit Anxiety Stress Disorders, Tygerberg, South Africa.
   [Stranges, Saverio; Uthman, Olalekan A.] Univ Warwick, Coventry, W Midlands, England.
   [Swaminathan, Soumya] Indian Council Med Res, Chennai, Tamil Nadu, India.
   [Tefera, Worku Mekonnen] Bahir Dar Univ, Bahir Dar, Ethiopia.
   [Topor-Madry, Roman] Jagiellonian Univ, Coll Med, Krakow, Poland.
   [Tran, Bach] Hanoi Med Univ, Hanoi, Vietnam.
   [Tsilimparis, Nikolaos] Univ Heart Ctr Hamburg, Hamburg, Germany.
   [Ukwaja, Kingsley Nnanna] UCL, London, England.
   [Violante, Francesco Saverio] Univ Bologna, Bologna, Italy.
   [Vladimirov, Sergey K.] Fed Res Inst Hlth Org & Informat, Moscow, Russia.
   [Vlassov, Vasiliy] Natl Res Univ, Higher Sch Econ, Moscow, Russia.
   [Vollset, Stein Emil] Norwegian Inst Publ Hlth, Bergen, Norway.
   [Vollset, Stein Emil] Univ Bergen, Bergen, Norway.
   [Wen, Chi-Pan] Natl Hlth Res Inst, Taipei, Taiwan.
   [Werdecker, Andrea] Fed Inst Populat Res, Wiesbaden, Germany.
   [Wubshet, Mamo] Arba Minch Univ, Coll Med & Hlth Sci, Arba Minch, Ethiopia.
   [Xiao, Lin] Emory Univ, Atlanta, GA 30322 USA.
   [Yonemoto, Naohiro] Kyoto Univ, Kyoto, Japan.
   [Younis, Mustafa Z.] Jackson State Univ, Jackson, MS USA.
   [Yu, Chuanhua] Wuhan Univ, Wuhan, Peoples R China.
   [Zaidi, Zoubida] Univ Hosp, Setif, Algeria.
   [Zaki, Maysaa El Sayed] Mansoura Univ, Mansoura, Egypt.
RP Gakidou, E (reprint author), Univ Washington, Inst Hlth Metr & Evaluat, Seattle, WA 98121 USA.
EM gakidou@uw.edu
RI Koyanagi, Ai/D-3833-2018; Martinez-Raga, Jose/B-6251-2017; Schutte,
   Aletta/E-5126-2018; UBneuro, UBneuro/U-8656-2017; Musa, Kamarul
   Imran/N-3198-2015; Stein, Dan/A-1752-2008; Patton, George/B-5246-2013;
   Qorbani, Mostafa/M-8171-2017; Violante, Francesco/A-6934-2009; Leinsalu,
   Mall/I-3768-2018; Davletov, Kairat/S-1792-2016; El Sayed Zaki,
   Maysaa/C-1522-2013; Santos, Itamar/K-7055-2012; Brenner,
   Hermann/B-4627-2017; Malekzadeh, Reza/U-1382-2017; Nagel,
   Gabriele/C-3635-2012; Malta, Deborah/H-7880-2012; Soriano, Joan
   B/O-1215-2017; Ukwaja, Kingsley/A-7794-2013; Satpathy,
   Maheswar/J-3135-2017; Hankey, Graeme/H-4968-2014; Weiderpass,
   Elisabete/M-4029-2016; Kasaeian, Amir/C-8290-2017
OI Koyanagi, Ai/0000-0002-9565-5004; Martinez-Raga,
   Jose/0000-0002-2856-6562; Schutte, Aletta/0000-0001-9217-4937; Musa,
   Kamarul Imran/0000-0002-3708-0628; Stein, Dan/0000-0001-7218-7810;
   Patton, George/0000-0001-5039-8326; Violante,
   Francesco/0000-0003-4084-2782; Leinsalu, Mall/0000-0003-4453-4760; El
   Sayed Zaki, Maysaa/0000-0001-5431-0248; Santos,
   Itamar/0000-0003-3212-8466; Brenner, Hermann/0000-0002-6129-1572;
   Malekzadeh, Reza/0000-0002-9820-6335; Nagel,
   Gabriele/0000-0001-6185-8535; Malta, Deborah/0000-0002-8214-5734;
   Soriano, Joan B/0000-0001-9740-2994; Ukwaja,
   Kingsley/0000-0002-1974-8735; Satpathy, Maheswar/0000-0003-3521-4781;
   Hankey, Graeme/0000-0002-6044-7328; Weiderpass,
   Elisabete/0000-0003-2237-0128; Kasaeian, Amir/0000-0003-2018-9368;
   Neupane, Sudan Prasad/0000-0002-7389-4178; Refaat,
   Amany/0000-0002-0501-6146; Kuate Defo, Barthelemy/0000-0002-6589-0564;
   singh, jasvinder/0000-0003-3485-0006; Morawska,
   Lidia/0000-0002-0594-9683; Abajobir, Amanuel Alemu/0000-0002-6878-0627;
   Sepanlou, Sadaf/0000-0002-3669-5129; Khang,
   Young-Ho/0000-0002-9585-8266; Antonio, Carl
   Abelardo/0000-0001-7476-0553; Rodriguez, Alina/0000-0003-1209-8802; Hay,
   Simon/0000-0002-0611-7272; Soshnikov, Sergey/0000-0002-6983-7066; Amare,
   Azmeraw T./0000-0002-7940-0335; Qorbani, Mostafa/0000-0001-9465-7588;
   Vladimirov, Sergey/0000-0003-3341-3533; Linn, Shai/0000-0002-0867-2958;
   Alkerwi, Ala'a/0000-0002-7448-3936; Uthman,
   Olalekan/0000-0002-8567-3081; Leasher, Janet/0000-0002-8779-5162;
   Islami, Farhad/0000-0002-7357-5994; Vlassov,
   Vasiliy/0000-0001-5203-549X; Barrientos-Gutierrez,
   Tonatiuh/0000-0002-0826-9106; Chen, Honglei/0000-0003-3446-7779;
   Farzadfar, Farshad/0000-0001-8288-4046; Pedro, Joao/0000-0003-2405-521X;
   khader, yousef/0000-0002-7830-6857
FU Bill AMP; Melinda Gates Foundation; Bloomberg Philanthropies; Bill AMP;
   Melinda Gates Foundation; Bloomberg Philanthropies
FX Bill & Melinda Gates Foundation and Bloomberg Philanthropies.
CR Amos A, 2012, TOB CONTROL, V21, P236, DOI 10.1136/tobaccocontrol-2011-050280
   [Anonymous], 2015, LANCET, V385, P915, DOI 10.1016/S0140-6736(15)60512-8
   Beaglehole R, 2015, LANCET, V385, P1011, DOI 10.1016/S0140-6736(15)60133-7
   Bilano V, 2015, LANCET, V385, P966, DOI 10.1016/S0140-6736(15)60264-1
   Bilano VLF, 2015, TOB CONTROL, V24, P263, DOI 10.1136/tobaccocontrol-2013-051082
   Bjartveit K, 2005, TOB CONTROL, V14, P315, DOI 10.1136/tc.2005.011932
   Blecher E, 2013, TOBACCO USE AFRICA T
   Carter BD, 2015, NEW ENGL J MED, V372, P631, DOI 10.1056/NEJMsa1407211
   Celik I, 2015, HEALTH POLICY, V119, P50, DOI 10.1016/j.healthpol.2014.11.017
   Chaloupka FJ, 2012, TOB CONTROL, V21, P172, DOI 10.1136/tobaccocontrol-2011-050417
   Das Gupta P., 1993, STANDARDIZATION DECO
   Department of Health and Human Services, 2014, HLTH CONS SMOK 50 YE
   Doku D, 2010, AFR HEALTH SCI, V10, P201
   Ekpu VU, 2015, TOB USE INSIGHTS, V8, P1, DOI 10.4137/TUI.S15628
   Ezzati M, 2003, LANCET, V362, P847, DOI 10.1016/S0140-6736(03)14338-3
   Fong GT, 2009, B WORLD HEALTH ORGAN, V87, P640, DOI 10.2471/BLT.09.069575
   Forouzanfar MH, 2016, LANCET, V388, P1659, DOI 10.1016/S0140-6736(16)31679-8
   Forouzanfar MH, 2015, LANCET, V386, P2287, DOI 10.1016/S0140-6736(15)00128-2
   Gilmore AB, 2004, TOB CONTROL, V13, P143, DOI 10.1136/tc.2003.005108
   Giovino GA, 2012, LANCET, V380, P668, DOI 10.1016/S0140-6736(12)61085-X
   Goldberg DN, 2016, J COMMUN HEALTH, V41, P1130, DOI 10.1007/s10900-016-0215-5
   Gorber SC, 2009, NICOTINE TOB RES, V11, P12, DOI 10.1093/ntr/ntn010
   Hammond D, 2006, TOB CONTROL, V15, P19, DOI 10.1136/tc.2005.012294
   Henriksen L, 2012, TOB CONTROL, V21, P147, DOI 10.1136/tobaccocontrol-2011-050416
   Hiilamo H, 2017, TOB CONTROL, V26, P428, DOI 10.1136/tobaccocontrol-2016-053007
   HILL AB, 1965, P ROY SOC MED, V58, P295
   Hopkins DP, 2010, AM J PREV MED, V38, pS275, DOI 10.1016/j.amepre.2009.10.029
   Iglesias R, 2007, TOBACCO CONTROL BRAZ
   International Agency for Research on Cancer (IARC), 2009, EV EFF SMOK FREE POL, P59
   IOM (Institute of Medicine), 2007, ENDING TOBACCO PROBL
   Jha P, 2002, AM J PUBLIC HEALTH, V92, P1002, DOI 10.2105/AJPH.92.6.1002
   Jha P, 2015, LANCET, V385, P918, DOI 10.1016/S0140-6736(15)60464-0
   Jha P, 2014, NEW ENGL J MED, V370, P60, DOI 10.1056/NEJMra1308383
   Jung-Choi KH, 2012, TOB CONTROL, V21, P536, DOI 10.1136/tobaccocontrol-2011-050012
   Kontis V, 2014, LANCET, V384, P427, DOI 10.1016/S0140-6736(14)60616-4
   Lim SS, 2012, LANCET, V380, P2224, DOI 10.1016/S0140-6736(12)61766-8
   Lopez AD, 1994, TOB CONTROL, V3, P242, DOI DOI 10.1136/TC.3.3.242
   Lunze K, 2013, BMC PUBLIC HEALTH, V13, DOI 10.1186/1471-2458-13-64
   Malcon MC, 2008, J ADOLESCENT HEALTH, V43, P226, DOI 10.1016/j.jadohealth.2008.02.002
   Malta Deborah Carvalho, 2015, Rev. bras. epidemiol., V18, P45, DOI 10.1590/1980-5497201500060005
   Ng M, 2014, JAMA-J AM MED ASSOC, V311, P183, DOI 10.1001/jama.2013.284692
   Mattioli B, 2016, REV EVIDENCE PUBLIC
   Mirra AP, 2016, REV ASSOC MED BRAS, V62, P48, DOI 10.1590/1806-9282.62.01.48
   Mishra GA, 2012, INDIAN J MED PAEDIAT, V33, P139, DOI 10.4103/0971-5851.103139
   Monteiro CA, 2007, B WORLD HEALTH ORGAN, V85, P527, DOI 10.2471/BLT.06.039073
   Murray CJL, 1999, EPIDEMIOLOGY, V10, P594, DOI 10.1097/00001648-199909000-00029
   Nagler RH, 2013, NICOTINE TOB RES, V15, P832, DOI 10.1093/ntr/nts331
   Negi S, NATL TOBACCO CONTROL
   Owusu-Dabo E, 2010, BMC PUBLIC HEALTH, V10, DOI 10.1186/1471-2458-10-1
   Park EJ, 2009, PUBLIC HEALTH, V123, P657, DOI 10.1016/j.puhe.2009.09.007
   PETO R, 1992, LANCET, V339, P1268, DOI 10.1016/0140-6736(92)91600-D
   Pirie K, 2013, LANCET, V381, P133, DOI 10.1016/S0140-6736(12)61720-6
   Renteria E, 2016, TOB CONTROL, V25, P551, DOI 10.1136/tobaccocontrol-2015-052265
   Savell E, 2015, B WORLD HEALTH ORGAN, V93, P851, DOI 10.2471/BLT.15.155846
   Savell E, 2014, PLOS ONE, V9, DOI 10.1371/journal.pone.0087389
   Schroeder SA, 2014, JAMA-J AM MED ASSOC, V311, P141, DOI 10.1001/jama.2013.285243
   Stelmach R, 2015, J BRAS PNEUMOL, V41, P124, DOI 10.1590/S1806-37132015000004526
   Stephens T, 2001, TOB CONTROL, V10, P317, DOI 10.1136/tc.10.4.317
   Stevens GA, 2016, LANCET, V388, pE19, DOI 10.1016/S0140-6736(16)30388-9
   Tumwine J, 2011, INT J ENV RES PUB HE, V8, P4312, DOI 10.3390/ijerph8114312
   UN, 2015, TRANSF OUR WORLD 203
   Unal B, 2003, TOB INDUC DIS, V1, P17
   Wakefield MA, 2008, AM J PUBLIC HEALTH, V98, P1443, DOI 10.2105/AJPH.2007.128991
   Wang HD, 2016, LANCET, V388, P1459, DOI 10.1016/S0140-6736(16)31012-1
   Wen CP, 2005, TOB CONTROL, V14, pI76, DOI 10.1136/tc.2004.007955
   *WHO, WHO FRAM CONV TOB CO
   WHO, 2008, MPOWR POL PACK REV T
   WHO, NCD GLOB MON FRAM
   WHO, PAN BAN TOB ADV PROT
   WHO, 2015, WHO REP GLOB TOB EP
   WHO, RUSS FED PRES SIGNS
   WHO, TOB CONTR PAK
   WHO, 2003, WHO FRAM CONV TOB CO
   [World Cancer Research Fund World Cancer Research Fund= American Institute for Cancer Research], 2007, FOOD NUTR PHYS ACT P
   World Health Organisation, 2013, WHO FRAM CONV TOB CO
NR 75
TC 97
Z9 99
U1 17
U2 76
PU ELSEVIER SCIENCE INC
PI NEW YORK
PA 360 PARK AVE SOUTH, NEW YORK, NY 10010-1710 USA
SN 0140-6736
EI 1474-547X
J9 LANCET
JI Lancet
PD MAY 13
PY 2017
VL 389
IS 10082
BP 1885
EP 1906
DI 10.1016/S0140-6736(17)30819-X
PG 22
WC Medicine, General & Internal
SC General & Internal Medicine
GA EU4AZ
UT WOS:000400973500025
PM 28390697
OA Green Published, Other Gold
HC Y
HP N
DA 2018-12-18
ER

PT J
AU Gladstone, BP
   Ramani, S
   Mukhopadhya, I
   Muliyil, J
   Sarkar, R
   Rehman, AM
   Jaffar, S
   Gomara, MI
   Gray, JJ
   Brown, DWG
   Desselberger, U
   Crawford, SE
   John, J
   Babji, S
   Estes, MK
   Kang, G
AF Gladstone, Beryl P.
   Ramani, Sasirekha
   Mukhopadhya, Indrani
   Muliyil, Jayaprakash
   Sarkar, Rajiv
   Rehman, Andrea M.
   Jaffar, Shabbar
   Gomara, Miren Iturriza
   Gray, James J.
   Brown, David W. G.
   Desselberger, Ulrich
   Crawford, Sue E.
   John, Jacob
   Babji, Sudhir
   Estes, Mary K.
   Kang, Gagandeep
TI Protective Effect of Natural Rotavirus Infection in an Indian Birth
   Cohort
SO NEW ENGLAND JOURNAL OF MEDICINE
LA English
DT Article
ID POLYMERASE CHAIN-REACTION; COMMUNITY COHORT; CHILDREN; VACCINE;
   EFFICACY; DIARRHEA; INFANTS; DISEASE; IMMUNITY; SAFETY
AB BACKGROUND
   More than 500,000 deaths are attributed to rotavirus gastroenteritis annually worldwide, with the highest mortality in India. Two successive, naturally occurring rotavirus infections have been shown to confer complete protection against moderate or severe gastroenteritis during subsequent infections in a birth cohort in Mexico. We studied the protective effect of rotavirus infection on subsequent infection and disease in a birth cohort in India (where the efficacy of oral vaccines in general has been lower than expected).
   METHODS
   We recruited children at birth in urban slums in Vellore; they were followed for 3 years after birth, with home visits twice weekly. Stool samples were collected every 2 weeks, as well as on alternate days during diarrheal episodes, and were tested by means of enzyme-linked immunosorbent assay and polymerase-chain-reaction assay. Serum samples were obtained every 6 months and evaluated for seroconversion, defined as an increase in the IgG antibody level by a factor of 4 or in the IgA antibody level by a factor of 3.
   RESULTS
   Of 452 recruited children, 373 completed 3 years of follow-up. Rotavirus infection generally occurred early in life, with 56% of children infected by 6 months of age. Levels of reinfection were high, with only approximately 30% of all infections identified being primary. Protection against moderate or severe disease increased with the order of infection but was only 79% after three infections. With G1P[8], the most common viral strain, there was no evidence of homotypic protection.
   CONCLUSIONS
   Early infection and frequent reinfection in a locale with high viral diversity resulted in lower protection than has been reported elsewhere, providing a possible explanation why rotavirus vaccines have had lower-than-expected efficacy in Asia and Africa. (Funded by the Wellcome Trust.)
C1 [Gladstone, Beryl P.; Ramani, Sasirekha; Mukhopadhya, Indrani; Sarkar, Rajiv; Babji, Sudhir; Kang, Gagandeep] Christian Med Coll & Hosp, Dept Gastrointestinal Sci, Wellcome Trust Res Lab, Vellore 632004, Tamil Nadu, India.
   [Muliyil, Jayaprakash; John, Jacob] Christian Med Coll & Hosp, Dept Community Hlth, Vellore 632004, Tamil Nadu, India.
   [Gladstone, Beryl P.] Univ Med Ctr Freiburg, Inst Med Biometry & Med Informat, Clin Epidemiol Grp, Freiburg, Germany.
   [Ramani, Sasirekha; Crawford, Sue E.; Estes, Mary K.] Baylor Coll Med, Dept Mol Virol & Microbiol, Houston, TX 77030 USA.
   [Mukhopadhya, Indrani] Univ Aberdeen, Sch Med, Inst Med Sci, Gastrointestinal Res Grp, Aberdeen AB9 2ZD, Scotland.
   [Gray, James J.] Norfolk & Norwich Univ Hosp, Specialist Virol Lab, Norwich, Norfolk, England.
   [Desselberger, Ulrich] Univ Cambridge, Addenbrookes Hosp, Dept Med, Cambridge CB2 2QQ, England.
   [Rehman, Andrea M.; Jaffar, Shabbar] London Sch Hyg & Trop Med, Dept Infect Dis Epidemiol, London, England.
   [Gomara, Miren Iturriza; Gray, James J.; Brown, David W. G.] Hlth Protect Agcy, Ctr Infect, Enter Virus Unit, London, England.
RP Kang, G (reprint author), Christian Med Coll & Hosp, Dept Gastrointestinal Sci, Wellcome Trust Res Lab, Vellore 632004, Tamil Nadu, India.
EM gkang@cmcvellore.ac.in
RI Iturriza Gomara, Miren/B-4351-2013
OI Iturriza Gomara, Miren/0000-0001-5816-6423; Mukhopadhya,
   Indrani/0000-0003-2577-518X; John, Jacob/0000-0003-3654-5099; Rehman,
   Andrea/0000-0001-9967-5822
FU Wellcome Trust; Medical Research Council [G0700837]
FX Supported by the Wellcome Trust.
CR Armah GE, 2010, LANCET, V376, P606, DOI 10.1016/S0140-6736(10)60889-6
   Banerjee I, 2007, J INFECT DIS, V195, P625, DOI 10.1086/510853
   BERNSTEIN DI, 1990, J INFECT DIS, V162, P1055, DOI 10.1093/infdis/162.5.1055
   BERNSTEIN DI, 1991, J INFECT DIS, V164, P277, DOI 10.1093/infdis/164.2.277
   BHAN MK, 1993, J INFECT DIS, V168, P282, DOI 10.1093/infdis/168.2.282
   BISHOP RF, 1983, NEW ENGL J MED, V309, P72, DOI 10.1056/NEJM198307143090203
   BOOM R, 1990, J CLIN MICROBIOL, V28, P495
   Fischer TK, 2002, J INFECT DIS, V186, P593, DOI 10.1086/342294
   GENTSCH JR, 1992, J CLIN MICROBIOL, V30, P1365
   GEORGESCOURBOT MC, 1988, ANN INST PASTEUR VIR, V139, P421, DOI 10.1016/S0769-2617(88)80077-7
   Gladstone BP, 2008, ARCH DIS CHILD, V93, P479, DOI 10.1136/adc.2006.114546
   Gladstone BP, 2010, J TROP PEDIATRICS, V56, P221, DOI 10.1093/tropej/fmp116
   GOUVEA V, 1990, J CLIN MICROBIOL, V28, P276
   Hosmer DW, 1999, APPL SURVIVAL ANAL R
   Iturriza-Gomara M, 2004, J CLIN VIROL, V31, P259, DOI 10.1016/j.jcv.2004.04.009
   John T J, 1972, Indian Pediatr, V9, P252
   JOHN TJ, 1972, AM J EPIDEMIOL, V96, P263, DOI 10.1093/oxfordjournals.aje.a121457
   Linhares AC, 2008, LANCET, V371, P1181, DOI 10.1016/S0140-6736(08)60524-3
   Madhi SA, 2010, NEW ENGL J MED, V362, P289, DOI 10.1056/NEJMoa0904797
   O'Ryan ML, 2009, CURR OPIN INFECT DIS, V22, P483, DOI 10.1097/QCO.0b013e32833040a9
   Parashar UD, 2009, J INFECT DIS, V200, pS9, DOI 10.1086/605025
   Patel M, 2009, JAMA-J AM MED ASSOC, V301, P2243, DOI 10.1001/jama.2009.756
   REVES RR, 1989, AM J EPIDEMIOL, V130, P981, DOI 10.1093/oxfordjournals.aje.a115431
   Richie E, 2000, VACCINE, V18, P2399, DOI 10.1016/S0264-410X(00)00006-2
   Ruiz-Palacios GM, 2006, NEW ENGL J MED, V354, P11, DOI 10.1056/NEJMoa052434
   RUUSKA T, 1990, SCAND J INFECT DIS, V22, P259, DOI 10.3109/00365549009027046
   Velazquez FR, 1996, NEW ENGL J MED, V335, P1022, DOI 10.1056/NEJM199610033351404
   Velazquez FR, 2000, J INFECT DIS, V182, P1602, DOI 10.1086/317619
   Vesikari T, 2006, NEW ENGL J MED, V354, P23, DOI 10.1056/NEJMoa052664
   Ward RL, 2004, J INFECT DIS, V189, P2290, DOI 10.1086/421248
   WARD RL, 1994, J INFECT DIS, V169, P900, DOI 10.1093/infdis/169.4.900
   Zaman K, 2010, LANCET, V376, P615, DOI 10.1016/S0140-6736(10)60755-6
   2009, WKLY EPIDEMIOL REC, V84, P220
NR 33
TC 97
Z9 101
U1 0
U2 4
PU MASSACHUSETTS MEDICAL SOC
PI WALTHAM
PA WALTHAM WOODS CENTER, 860 WINTER ST,, WALTHAM, MA 02451-1413 USA
SN 0028-4793
J9 NEW ENGL J MED
JI N. Engl. J. Med.
PD JUL 28
PY 2011
VL 365
IS 4
BP 337
EP 346
DI 10.1056/NEJMoa1006261
PG 10
WC Medicine, General & Internal
SC General & Internal Medicine
GA 798AJ
UT WOS:000293172200012
PM 21793745
OA Green Published, Green Accepted
DA 2018-12-18
ER

PT J
AU Stein, AD
   Wang, M
   Martorell, R
   Norris, SA
   Adair, LS
   Bas, I
   Sachdev, HS
   Bhargava, SK
   Fall, CHD
   Gigante, DP
   Victora, CG
AF Stein, Aryeh D.
   Wang, Meng
   Martorell, Reynaldo
   Norris, Shane A.
   Adair, Linda S.
   Bas, Isabelita
   Sachdev, Harshpal Singh
   Bhargava, Santosh K.
   Fall, Caroline H. D.
   Gigante, Denise P.
   Victora, Cesar G.
CA Cohorts Grp
TI Growth Patterns in Early Childhood and Final Attained Stature: Data from
   Five Birth Cohorts from Low- And Middle-Income Countries
SO AMERICAN JOURNAL OF HUMAN BIOLOGY
LA English
DT Article
ID BODY-MASS INDEX; SECULAR TRENDS; YOUNG-ADULTS; CHILDREN; HEIGHT; SIZE;
   PROFILE; HEALTH; UNDERNUTRITION; CONSEQUENCES
AB Growth failure is cumulative, and short stature is associated with multiple indices of reduced human capital. Few studies have been able to address in a single analysis both consideration of the timing of growth failure and comparison across populations. We analyzed data from birth cohorts in Brazil, Guatemala, India, the Philippines, and South Africa (n = 4,659). We used data on length at birth (available for three of the five cohorts), 12 mo, 24 mo, and mid-childhood to construct cohort- and sex- specific conditional length measures. We modeled adult height as a function of conditional length in childhood. The five cohorts experienced varying degrees of growth failure. As adults, the Brazil sample was 0.35 +/- 0.89 standard deviations (SD) below the World Health Organization reference, while adult Guatemalans were 1.91 +/- 0.87 SD below the reference. All five cohorts experienced a nadir in height for age Z-score at 24 mo. Birth length (in the three cohorts with this variable), and conditional length at 12 mo (in all five cohorts) were the most strongly associated with adult height. Growth in the periods 12-24 mo and 24 mo to mid-childhood showed inconsistent patterns across tertiles of adult height. Despite variation in the magnitude of cumulative growth failure across cohorts, the five cohorts show highly consistent age-specific associations with adult stature. Growth failure prior to age 12 mo was most strongly associated with adult stature. These consistencies speak to the importance of interventions to address intrauterine growth failure and growth failure in the first 12 mo of life. Am. J. Hum. Biol. 22:353-359, 2010. (C) 2009 Wiley-Liss, Inc.
C1 [Stein, Aryeh D.; Wang, Meng; Martorell, Reynaldo] Emory Univ, Rollins Sch Publ Hlth, Hubert Dept Global Hlth, Atlanta, GA 30322 USA.
   [Norris, Shane A.] Univ Witwatersrand, Birth Res Programme 20, Johannesburg, South Africa.
   [Norris, Shane A.] Univ Cambridge, Dept Paediat, Cambridge, England.
   [Adair, Linda S.] Univ N Carolina, Dept Nutr, Gillings Sch Global Publ Hlth, Chapel Hill, NC USA.
   [Bas, Isabelita] Univ San Carlos, Off Populat Studies Fdn, Cebu, Philippines.
   [Sachdev, Harshpal Singh] Sitaram Bhartia Inst Sci & Res, Dept Pediat, New Delhi, India.
   [Bhargava, Santosh K.] SL Jain Hosp, Dept Pediat, Delhi, India.
   [Fall, Caroline H. D.] Univ Southampton, MRC Epidemiol Resource Ctr, Southampton, Hants, England.
   [Gigante, Denise P.; Victora, Cesar G.] Univ Fed Pelotas, Pelotas, Brazil.
RP Stein, AD (reprint author), Emory Univ, Rollins Sch Publ Hlth, Hubert Dept Global Hlth, 1518 Clifton Rd NE,748, Atlanta, GA 30322 USA.
EM aryeh.stein@emory.edu
RI Horta, Bernardo/A-7604-2008; Victora, Cesar/D-4476-2013; Martorell,
   Reynaldo/I-2539-2012; Hallal, Pedro/A-3249-2011; Epidemiologicas, Centro
   de pesquisas/D-4561-2013
OI Horta, Bernardo/0000-0001-9843-412X; Victora, Cesar/0000-0002-2465-2180;
   Hallal, Pedro/0000-0003-1470-6461; Osmond, Clive/0000-0002-9054-4655;
   Stein, Aryeh/0000-0003-1138-6458
FU Wellcome Trust (UK); U.S. National Institutes of Health; U.S. National
   Science Foundation; Nestle Foundation; Thrasher Foundation; American
   Heart Association; U.S. National Center for Health Statistics; Indian
   Council of Medical Research; British Heart Foundation; Medical Research
   Council UK; Fogarty International Center; Human Sciences Research
   Council; South African Medical Research Council; Mellon Foundation;
   University of the Witwatersrand, Johannesburg; Medical Research Council
   [U1475000003, G0400519, MC_U147585821]
FX Grant sponsors: Wellcome Trust (UK), U.S. National Institutes of Health,
   U.S. National Science Foundation, Nestle Foundation, Thrasher
   Foundation, American Heart Association, U.S. National Center for Health
   Statistics, Indian Council of Medical Research, British Heart
   Foundation, Medical Research Council UK, Fogarty International Center,
   Human Sciences Research Council, South African Medical Research Council,
   Mellon Foundation, the South-African Netherlands Programme, University
   of the Witwatersrand, Johannesburg.
CR Adair LS, 2007, AM J HUM BIOL, V19, P327, DOI 10.1002/ajhb.20587
   Adair LS, 2009, AM J CLIN NUTR, V89, P1383, DOI 10.3945/ajcn.2008.27139
   Black RE, 2008, LANCET, V371, P243, DOI 10.1016/S0140-6736(07)61690-0
   Carba DB, 2009, ECON HUM BIOL, V7, P7, DOI 10.1016/j.ehb.2009.01.010
   Cole TJ, 2000, P NUTR SOC, V59, P317, DOI 10.1017/S0029665100000355
   Coly AN, 2006, J NUTR, V136, P2412, DOI 10.1093/jn/136.9.2412
   CURI AZ, 2008, PESQUISA PLANEJAMENT, V38, P413
   de Onis M, 2007, B WORLD HEALTH ORGAN, V85, P661
   Eckhardt CL, 2005, ANN HUM BIOL, V32, P3, DOI 10.1080/03014460400027607
   Gigante DP, 2009, EUR J CLIN NUTR, V63, P375, DOI 10.1038/sj.ejcn.1602949
   HABICHT JP, 1995, J NUTR, V125, pS1042
   Heckman JJ, 2006, SCIENCE, V312, P1900, DOI 10.1126/science.1128898
   Komlos J, 2007, ANN HUM BIOL, V34, P593, DOI 10.1080/03014460701730032
   MARTORELL R, 1994, EUR J CLIN NUTR, V48, pS45
   Monteiro CA, 2009, REV SAUDE PUBL, V43, P35, DOI 10.1590/s0034-89102009000100005
   Ong KK, 2006, MOL CELL ENDOCRINOL, V254, P8, DOI 10.1016/j.mce.2006.04.018
   Richter L, 2007, INT J EPIDEMIOL, V36, P504, DOI 10.1093/ije/dym016
   Sachdev HS, 2005, AM J CLIN NUTR, V82, P456
   SHRIMPTON R, 2001, PEDIATRICS, V107, P5
   Stein AD, 2008, INT J EPIDEMIOL, V37, P716, DOI 10.1093/ije/dyn028
   Stein AD, 2009, J NUTR, V139, P365, DOI 10.3945/jn.108.098343
   Svedberg P, 2006, INT J EPIDEMIOL, V35, P1336, DOI 10.1093/ije/dyl157
   Thomas D, 2002, B WORLD HEALTH ORGAN, V80, P106
   Victora CG, 2008, LANCET, V371, P340, DOI 10.1016/S0140-6736(07)61692-4
   Victora CG, 2006, INT J EPIDEMIOL, V35, P237, DOI 10.1093/ije/dyi290
   WHO maternal anthropometry and pregnancy outcomes., 1995, WHO S, V73, P32
   WHO UNICEF, 2003, GLOB STRAT INF YOUNG
   World Health Organization, 2006, ACTA PAEDIATR, V450, P76, DOI DOI 10.1080/08035320500495548
NR 28
TC 94
Z9 97
U1 0
U2 11
PU WILEY-LISS
PI HOBOKEN
PA DIV JOHN WILEY & SONS INC, 111 RIVER ST, HOBOKEN, NJ 07030 USA
SN 1042-0533
J9 AM J HUM BIOL
JI Am. J. Hum. Biol.
PD MAY-JUN
PY 2010
VL 22
IS 3
BP 353
EP 359
DI 10.1002/ajhb.20998
PG 7
WC Anthropology; Biology
SC Anthropology; Life Sciences & Biomedicine - Other Topics
GA 588ET
UT WOS:000277051100011
PM 19856426
OA Green Published
DA 2018-12-18
ER

PT J
AU Banerjee, I
   Ramani, S
   Primrose, B
   Moses, P
   Iturriza-Gomara, M
   Gray, JJ
   Jaffar, S
   Monica, B
   Muliyil, JP
   Brown, DW
   Estes, MK
   Kang, G
AF Banerjee, Indrani
   Ramani, Sasirekha
   Primrose, Beryl
   Moses, Prabhakar
   Iturriza-Gomara, Miren
   Gray, James J.
   Jaffar, Shabbar
   Monica, Bindhu
   Muliyil, Jaya Prakash
   Brown, David W.
   Estes, Mary K.
   Kang, Gagandeep
TI Comparative study of the epidemiology of rotavirus in children from a
   community-based birth cohort and a hospital in South India
SO JOURNAL OF CLINICAL MICROBIOLOGY
LA English
DT Article
ID GROUP-A ROTAVIRUS; POLYMERASE-CHAIN-REACTION; ACUTE DIARRHEA; MOLECULAR
   EPIDEMIOLOGY; P-TYPE; STRAINS; VACCINE; INFECTION; VP7; GENOTYPE
AB Rotavirus gastroenteritis is the major cause of severe dehydrating diarrhea in children worldwide. This study compares rotavirus diarrhea in 351 children in a community-based cohort and 343 children admitted to a hospital during the same period. Clinical information and fecal specimens were obtained during diarrheal episodes. Fecal samples were screened for VP6 antigen, and the positive samples were G and P typed by reverse transcription-PCR. Rotavirus was detected in 82/1,152 (7.1%) episodes of diarrhea in the community and 94/343 (27.4%) cases in the hospital. The median age of affected children (7.5 versus 10.5 months) and the mean severity of symptoms (Vesikari score, 7.6 +/- 3.4 versus 11 +/- 2.5) were lower in the community. A larger proportion of children in the community were breast-fed than were children admitted to the hospital (73% versus 34.8%). In the community, the genotypes identified in symptomatic patients, in order of frequency, were G1 (36.5%), G10 (17.1%), G2 (15.9%), and G9 (7.3%) and mixed infections (7.3%). The most common G-P combinations were GIP[8], G2P[4], GIP[4], and G10P[11]. The distribution of G types from hospitalized children was G1 (46.8%), G9 (19.1%), G2 (8.5%), G10 (1.1%), and 4.3% mixed infections. The most common G-P combinations were GIP[81 and G9P[8]. This study documents significant genetic heterogeneity of rotaviruses in the community and the hospital. G10P[11] strains resembling a vaccine candidate strain caused disease in the community, indicating the need for careful epidemiological studies as well as safety studies for the vaccine candidates.
C1 Christian Med Coll & Hosp, Dept Gastrointestinal Sci, Vellore 632004, Tamil Nadu, India.
   Christian Med Coll & Hosp, Child Hlth Unit 3, Vellore 632004, Tamil Nadu, India.
   Hlth Protect Agcy, Ctr Infect, Virus Reference Dept, London, England.
   London Sch Hyg & Trop Med, London WC1, England.
   Baylor Coll Med, Dept Mol Virol & Microbiol, Houston, TX 77030 USA.
RP Kang, G (reprint author), Christian Med Coll & Hosp, Dept Gastrointestinal Sci, Vellore 632004, Tamil Nadu, India.
EM gkang@cmcvellore.ac.in
RI Iturriza Gomara, Miren/B-4351-2013
OI Iturriza Gomara, Miren/0000-0001-5816-6423; Kang,
   Gagandeep/0000-0002-3656-564X; Mukhopadhya, Indrani/0000-0003-2577-518X
FU Medical Research Council [G0700837]; Wellcome Trust [063144]
CR Arguelles MH, 2000, J CLIN MICROBIOL, V38, P252
   Arista S, 1997, ARCH VIROL, V142, P2065, DOI 10.1007/s007050050224
   BHAN MK, 1993, J INFECT DIS, V168, P282, DOI 10.1093/infdis/168.2.282
   BOOM R, 1990, J CLIN MICROBIOL, V28, P495
   BROWN DWG, 1988, J CLIN MICROBIOL, V26, P2410
   Cunliffe NA, 1999, J MED VIROL, V57, P308, DOI 10.1002/(SICI)1096-9071(199903)57:3<308::AID-JMV15>3.3.CO;2-2
   DAS M, 1993, VIROLOGY, V194, P374, DOI 10.1006/viro.1993.1271
   De Vos Beatrice, 2004, Pediatr Infect Dis J, V23, pS179
   DUNN SJ, 1993, J CLIN MICROBIOL, V31, P165
   ESTES MK, 1996, FIELDS VIROLOGY, V2, P1625
   Fischer TK, 2000, J CLIN MICROBIOL, V38, P264
   GENTSCH JR, 1992, J CLIN MICROBIOL, V30, P1365
   Gentsch JR, 1996, J INFECT DIS, V174, pS30, DOI 10.1093/infdis/174.Supplement_1.S30
   Gomara MI, 2004, J CLIN MICROBIOL, V42, P2541, DOI 10.1128/JCM.42.6.2541-2547.2004
   GOUVEA V, 1990, J CLIN MICROBIOL, V28, P276
   Husain M, 1996, J CLIN MICROBIOL, V34, P1592
   Iturriza-Gomara M, 2004, J CLIN VIROL, V31, P259, DOI 10.1016/j.jcv.2004.04.009
   Iturriza-Gomara M, 1999, J VIROL METHODS, V78, P93, DOI 10.1016/S0166-0934(98)00168-2
   Iturriza-Gomara M, 2000, J CLIN MICROBIOL, V38, P4394
   Jain Vivek, 2001, Indian Journal of Pediatrics, V68, P855, DOI 10.1007/BF02762113
   Kang G, 2005, J INFECT DIS, V192, pS120, DOI 10.1086/431496
   Kang G, 2002, J MED VIROL, V67, P101, DOI 10.1002/jmv.2197
   Kapikian A. Z., 2001, FIELDS VIROLOGY, V2, P1787
   Khetawat D, 2002, VIRUS RES, V87, P31, DOI 10.1016/S0168-1702(02)00081-3
   Kirkwood C, 2003, J CLIN MICROBIOL, V41, P3649, DOI 10.1128/JCM.41.8.3649-3654.2003
   Kurugol Z, 2003, TURKISH J PEDIATR, V45, P290
   Leite JPG, 1996, ARCH VIROL, V141, P2365, DOI 10.1007/BF01718637
   Martella V, 2006, VIROLOGY, V346, P301, DOI 10.1016/j.virol.2005.11.001
   Masendycz P, 2001, Commun Dis Intell Q Rep, V25, P143
   MAUNULA L, 1995, ARCH VIROL, V140, P877, DOI 10.1007/BF01314964
   MORRIS SS, 1994, INT J EPIDEMIOL, V23, P617, DOI 10.1093/ije/23.3.617
   Murphy TV, 2001, NEW ENGL J MED, V344, P564, DOI 10.1056/NEJM200102223440804
   Newburg DS, 1998, LANCET, V351, P1160, DOI 10.1016/S0140-6736(97)10322-1
   Orellana C, 2003, LANCET INFECT DIS, V3, P396, DOI 10.1016/S1473-3099(03)00686-8
   Parashar UD, 2003, EMERG INFECT DIS, V9, P565, DOI 10.3201/eid0905.020562
   Parashar UD, 2006, EMERG INFECT DIS, V12, P304
   PerezSchael I, 1997, NEW ENGL J MED, V337, P1181, DOI 10.1056/NEJM199710233371701
   Ramachandran M, 1996, J CLIN MICROBIOL, V34, P436
   Ruiz-Palacios GM, 2006, NEW ENGL J MED, V354, P11, DOI 10.1056/NEJMoa052434
   RUUSKA T, 1990, SCAND J INFECT DIS, V22, P259, DOI 10.3109/00365549009027046
   Santos N, 2005, REV MED VIROL, V15, P29, DOI 10.1002/rmv.448
   Sung Yuk-Lan, 2004, Journal of Microbiology Immunology and Infection, V37, P322
   Unicomb LE, 1999, J CLIN MICROBIOL, V37, P1885
   URASAWA S, 1992, J INFECT DIS, V166, P227, DOI 10.1093/infdis/166.2.227
   Varshney B, 2002, ARCH VIROL, V147, P143, DOI 10.1007/s705-002-8308-z
   Vesikari T, 2006, NEW ENGL J MED, V354, P23, DOI 10.1056/NEJMoa052664
   Zhou YM, 2000, PEDIATR INT, V42, P428, DOI 10.1046/j.1442-200x.2000.01247.x
NR 47
TC 87
Z9 87
U1 1
U2 5
PU AMER SOC MICROBIOLOGY
PI WASHINGTON
PA 1752 N ST NW, WASHINGTON, DC 20036-2904 USA
SN 0095-1137
EI 1098-660X
J9 J CLIN MICROBIOL
JI J. Clin. Microbiol.
PD JUL
PY 2006
VL 44
IS 7
BP 2468
EP 2474
DI 10.1128/JCM.01882-05
PG 7
WC Microbiology
SC Microbiology
GA 065JY
UT WOS:000239157400024
PM 16825366
OA Green Published, Bronze
DA 2018-12-18
ER

PT J
AU Baqui, AH
   El Arifeen, S
   Saha, SK
   Persson, L
   Zaman, K
   Gessner, BD
   Moulton, LH
   Black, RE
   Santosham, M
AF Baqui, Abdullah H.
   El Arifeen, Shams
   Saha, Samir K.
   Persson, LarsAke
   Zaman, K.
   Gessner, Bradford D.
   Moulton, Lawrence H.
   Black, Robert E.
   Santosham, Mathuram
TI Effectiveness of Haemophilus influenzae type B conjugate vaccine on
   prevention of pneumonia and meningitis in Bangladeshi children - A
   case-control study
SO PEDIATRIC INFECTIOUS DISEASE JOURNAL
LA English
DT Article
DE hib vaccine; effectiveness; case-control study; Bangladesh
ID BLOOD CULTURES; DISEASE; EPIDEMIOLOGY; DIAGNOSIS; EFFICACY; INFANTS;
   BURDEN
AB Background: Few Asian countries have introduced Haemophilus influenzae type b (Hib) conjugate vaccine because of its cost and uncertainty regarding disease burden.
   Methods: To estimate the effectiveness of Hib conjugate vaccine in preventing pneumonia and meningitis in children age <2 years, an incident case-control study was conducted in a birth cohort of about 68,000 infants in Dhaka city, Bangladesh. DPT vaccine was systematically replaced, by a combined Hib-DPT vaccine in selected immunization centers of the study area. Four matched community- and 2 hospital-controls were randomly selected for each confirmed case of pneumonia and meningitis from the study area.
   Results: About 35% of the infants received each of the 3 doses of Hib-DPT vaccine. There were 2679 children who had a chest roentgenogram. For 475 children, a radiologist and a pediatrician independently identified substantial alveolar consolidation. Following at least 2 doses of Hib vaccine, the preventable fractions [95% confidence intervals (CI)] using community and hospital controls were 17% (- 10% to 38%) and 35% (13% to 52%) respectively. Of these 475 cases, 2 radiologists with the World Health Organization concurred with the findings for 343 patients, yielding preventable fractions of 34% (6% to 53%) and 44% (20% to 61%). Fifteen confirmed Hib meningitis cases were identified; the preventable fractions (95% CI) using community and hospital controls, respectively, were 89% (28% to 100%) and 93% (53% to 100%).
   Conclusions: The study documented that significant fractions of pneumonia and meningitis in Bangladeshi children age <2 years can be prevented by the Hib conjugate vaccine.
C1 Johns Hopkins Bloomberg Sch Publ Hlth, Dept Int Hlth, Baltimore, MD 21205 USA.
   ICDDR B, Child Hlth Program, Dhaka, Bangladesh.
   Dhaka Shishu Hosp, Dept Microbiol, Dhaka, Bangladesh.
   Uppsala Univ, Uppsala, Sweden.
   Assoc Aide Med Prevent, Paris, France.
RP Baqui, AH (reprint author), Johns Hopkins Bloomberg Sch Publ Hlth, Dept Int Hlth, Room E-8138,615 N Wolfe St, Baltimore, MD 21205 USA.
EM abaqui@jhsph.edu
OI Moulton, Lawrence/0000-0001-7041-7387; Black, Robert/0000-0001-9926-7984
CR Baqui AH, 1998, B WORLD HEALTH ORGAN, V76, P161
   Cherian T, 2005, B WORLD HEALTH ORGAN, V83, P353
   COMSTOCK GW, 1994, EPIDEMIOL REV, V16, P77, DOI 10.1093/oxfordjournals.epirev.a036147
   Davies HD, 1996, PEDIATR INFECT DIS J, V15, P600, DOI 10.1097/00006454-199607000-00008
   de Andrade ALSS, 2005, LANCET, V365, P5
   de Andrade ALSS, 2004, INT J EPIDEMIOL, V33, P173, DOI 10.1093/ije/dyh025
   Gessner BD, 2005, LANCET, V365, P43, DOI 10.1016/S0140-6736(04)17664-2
   Ishikawa T, 1996, PEDIATR NEUROL, V14, P244, DOI 10.1016/0887-8994(96)00024-0
   Lemeshow S, 1985, World Health Stat Q, V38, P65
   Levine OS, 1999, PEDIATR INFECT DIS J, V18, P1060, DOI 10.1097/00006454-199912000-00006
   Mills OF, 1996, J CLIN EPIDEMIOL, V49, P631, DOI 10.1016/0895-4356(96)00012-1
   Mulholland K, 1997, LANCET, V349, P1191, DOI 10.1016/S0140-6736(96)09267-7
   MULHOLLAND KE, 1998, PEDIATR INFECT DIS J, V179, pS123
   MUNSON RS, 1989, REV INFECT DIS, V11, pS588
   SAHA SK, 1992, T ROY SOC TROP MED H, V86, P554, DOI 10.1016/0035-9203(92)90109-P
   Saha SK, 2005, J PEDIATR-US, V146, P227, DOI 10.1016/j.jpeds.2004.09.007
   Saha SK, 1997, ANN TROP PAEDIATR, V17, P5, DOI 10.1080/02724936.1997.11747855
   SANTOSHAM M, 1991, NEW ENGL J MED, V324, P1767, DOI 10.1056/NEJM199106203242503
   Schlesselman JJ, 1982, CASE CONTROL STUDIES
   Tee N. W. S., 1996, Annals Academy of Medicine Singapore, V25, P184
   Victora CG, 2004, AM J PUBLIC HEALTH, V94, P400, DOI 10.2105/AJPH.94.3.400
   Wang CH, 1996, J FORMOS MED ASSOC, V95, P599
   WASHINGTON JA, 1986, REV INFECT DIS, V8, P792
   Watt JP, 2003, J PEDIATR-US, V143, pS163, DOI 10.1067/S0022-3476(03)00576-6
   *WHO, 1993, TECHN BAS WHO REC MA
   World Health Organization (WHO), 2001, STAND INT CHEST RAD
NR 26
TC 84
Z9 85
U1 0
U2 2
PU LIPPINCOTT WILLIAMS & WILKINS
PI PHILADELPHIA
PA 530 WALNUT ST, PHILADELPHIA, PA 19106-3621 USA
SN 0891-3668
J9 PEDIATR INFECT DIS J
JI Pediatr. Infect. Dis. J.
PD JUL
PY 2007
VL 26
IS 7
BP 565
EP 571
DI 10.1097/INF.0b013e31806166a0
PG 7
WC Immunology; Infectious Diseases; Pediatrics
SC Immunology; Infectious Diseases; Pediatrics
GA 185FS
UT WOS:000247697400003
PM 17596795
DA 2018-12-18
ER

PT J
AU Veena, SR
   Krishnaveni, GV
   Srinivasan, K
   Wills, AK
   Muthayya, S
   Kurpad, AV
   Yajnik, CS
   Fall, CHD
AF Veena, Sargoor R.
   Krishnaveni, Ghattu V.
   Srinivasan, Krishnamachari
   Wills, Andrew K.
   Muthayya, Sumithra
   Kurpad, Anura V.
   Yajnik, Chittaranjan S.
   Fall, Caroline H. D.
TI Higher Maternal Plasma Folate but Not Vitamin B-12 Concentrations during
   Pregnancy Are Associated with Better Cognitive Function Scores in 9-to
   10-Year-Old Children in South India
SO JOURNAL OF NUTRITION
LA English
DT Article
ID FOLIC-ACID; MICROBIOLOGICAL ASSAY; COBALAMIN STATUS; BRAIN-DEVELOPMENT;
   DEFICIENCY; WOMEN; HYPERHOMOCYSTEINEMIA; HOMOCYSTEINE; FETAL;
   NEURODEVELOPMENT
AB Folate and vitamin B-12 are essential for normal brain development. Few studies have examined the relationship of maternal folate and vitamin B-12 status during pregnancy and offspring cognitive function. To test the hypothesis that lower maternal plasma folate and vitamin B-12 concentrations and higher plasma homocysteine concentrations during pregnancy are associated with poorer neurodevelopment, 536 children (aged 9-10 y) from the Mysore Parthenon birth cohort underwent cognitive function assessment during 2007-2008 using 3 core tests from the Kaufman Assessment Battery, and additional tests measuring learning, long-term storage/retrieval, attention and concentration, and visuo-spatial and verbal abilities. Maternal folate, vitamin B-12, and homocysteine concentrations were measured at 30 +/- 2 wk gestation. During pregnancy, 4% of mothers had low folate concentrations (<7 nmol/L), 42.5% had low vitamin B-12 concentrations (<150 pmol/L), and 3% had hyperhomocysteinemia (>10 mu mol/L). The children's cognitive test scores increased by 0.1-0.2 SD per SD increase across the entire range of maternal folate concentrations (P < 0.001 for all), with no apparent associations at the deficiency level. The associations with learning, long-term storage/retrieval, visuo-spatial ability, attention, and concentration were independent of the parents' education, socioeconomic status, religion, and the child's sex, age, current size, and folate and vitamin B-12 concentrations. There were no consistent associations of maternal vitamin B-12 and homocysteine concentrations with childhood cognitive performance. In this Indian population, higher maternal folate, but not vitamin B-12, concentrations during pregnancy predicted better childhood cognitive ability. It also suggests that, in terms of neurodevelopment, the concentration used to define folate deficiency may be set too low. J. Nutr. 140: 1014-1022, 2010.
C1 [Veena, Sargoor R.; Krishnaveni, Ghattu V.] Holdsworth Mem Hosp, Epidemiol Res Unit, Mysore 570021, Karnataka, India.
   [Srinivasan, Krishnamachari; Muthayya, Sumithra; Kurpad, Anura V.] St Johns Natl Acad Hlth Sci, St Johns Res Inst, Bangalore 560034, Karnataka, India.
   [Wills, Andrew K.; Fall, Caroline H. D.] Southampton Gen Hosp, MRC, Epidemiol Resource Ctr, Southampton SO16 6YD, Hants, England.
   [Yajnik, Chittaranjan S.] King Edward Med Hosp, Diabet Unit, Pune 411011, Maharashtra, India.
RP Veena, SR (reprint author), Holdsworth Mem Hosp, Epidemiol Res Unit, Mysore 570021, Karnataka, India.
EM veenasr@gmail.com
OI Krishnaveni, Ghattu V/0000-0002-6532-8272
FU Wellcome Trust [079877/Z/06/Z]; Medical Research Council [G0400519];
   Medical Research Council [MC_U147585821, U1475000003, MC_UP_A620_1016]
FX Supported by The Wellcome Trust grant 079877/Z/06/Z and by Medical
   Research Council grant G0400519 (ID no.71108).
CR ALLEN LH, 1994, ADV EXP MED BIOL, V352, P173
   Antony AC, 2003, AM J CLIN NUTR, V78, P3
   Baydas G, 2007, INT J DEV NEUROSCI, V25, P133, DOI 10.1016/j.ijdevneu.207.03.001
   BENTON D, 2008, EUR J NUTR S3, V47, pS38
   Bhate V, 2008, FOOD NUTR BULL, V29, P249, DOI 10.1177/156482650802900401
   Bjorke Monsen AL, 2001, PEDIATRICS, V108, P624
   Black MM, 2008, FOOD NUTR BULL, V29, pS126, DOI 10.1177/15648265080292S117
   Black MM, 2003, J NUTR, V133, p3927S, DOI 10.1093/jn/133.11.3927S
   Carroll J. B., 1993, HUMAN COGNITIVE ABIL
   Clarke R, 2004, AGE AGEING, V33, P34, DOI 10.1093/ageing/afg109
   Craciunescu CN, 2004, J NUTR, V134, P162
   Garcia CD, 2009, NUTR NEUROSCI, V12, P13, DOI 10.1179/147683009X388913
   Dror DK, 2008, NUTR REV, V66, P250, DOI 10.1111/j.1753-4887.2008.00031.x
   Hill JC, 2005, ACTA OBSTET GYN SCAN, V84, P159, DOI 10.1111/j.0001-6349.2005.00670.x
   HORNE DW, 1988, CLIN CHEM, V34, P2357
   *IIPS ORC, 2001, MACR NAT FAM HLTH SU
   Kaufman A. S., 2004, KAUFMAN ASSESSMENT B
   KELLEHER BP, 1991, J CLIN PATHOL, V44, P592, DOI 10.1136/jcp.44.7.592
   KELLEHER BP, 1987, CLIN CHEM, V33, P52
   Kimmons Joel E, 2006, MedGenMed, V8, P59
   KOHS SC, 1923, INTELLIGENCE MEASURE
   Korkman M, 2001, DEV NEUROPSYCHOL, V20, P331, DOI 10.1207/S15326942DN2001_2
   Krishnaveni GV, 2009, DIABETOLOGIA, V52, P2350, DOI 10.1007/s00125-009-1499-0
   Krishnaveni GV, 2005, INDIAN PEDIATR, V42, P527
   Louwman MWJ, 2000, AM J CLIN NUTR, V72, P762
   Mahabir S, 2008, EUR J CLIN NUTR, V62, P644, DOI 10.1038/sj.ejcn.1602771
   MALDA M, 2009, ASSESSMENT
   Malda M., 2008, PSYCHOL SCI Q, V50, P451, DOI DOI 10.1177/0022022109349172
   McLean E, 2008, FOOD NUTR BULL, V29, pS38, DOI 10.1177/15648265080292S107
   Milman N, 2006, EUR J HAEMATOL, V76, P521, DOI [10.1111/j.0902-4441.2006.t01-1-EJH2550.x, 10.1111/j.0902.4441.2006.t01-1-EJH2550.x]
   Molloy AM, 2008, FOOD NUTR BULL, V29, pS101, DOI 10.1177/15648265080292S114
   Molloy AM, 2009, PEDIATRICS, V123, P917, DOI 10.1542/peds.2008-1173
   Murphy MM, 2007, J NUTR, V137, P1863
   Muthayya S, 2006, EUR J CLIN NUTR, V60, P791, DOI 10.1038/sj.ejcn.1602383
   Obeid R, 2005, AM J CLIN NUTR, V82, P133
   OCKE MC, 1995, J CLIN EPIDEMIOL, V48, P1077, DOI 10.1016/0895-4356(94)00232-F
   Pathak P, 2007, FOOD NUTR BULL, V28, P435, DOI 10.1177/156482650702800409
   Ramakrishna T, 1999, PHYSIOL RES, V48, P175
   Refsum H, 2004, CLIN CHEM, V50, P3, DOI 10.1373/clinchem.2003.021634
   Refsum H, 2001, BRIT J NUTR, V85, pS109
   Refsum H, 2001, AM J CLIN NUTR, V74, P233
   Selhub J, 2009, AM J CLIN NUTR, V89, p702S, DOI 10.3945/ajcn.2008.26947C
   SHIPCHANDLER MT, 1995, CLIN CHEM, V41, P991
   Stewart CP, 2009, J NUTR, V139, P1575, DOI 10.3945/jn.109.106666
   Tamura T, 2005, PEDIATRICS, V116, P703, DOI 10.1542/peds.2004-2189
   TaneJa S, 2007, AM J CLIN NUTR, V86, P1302
   Varela-Moreiras G, 2009, NUTR REV, V67, pS69, DOI 10.1111/j.1753-4887.2009.00163.x
   Wechsler D., 1991, MANUAL WECHSLER INTE
   WHITLEY JR, 1951, J NUTR, V45, P153
   WHO, CHILD GROWTH STAND
   Wigg CMD, 1999, ARQ NEURO-PSIQUIAT, V57, P547, DOI 10.1590/S0004-282X1999000400002
   Yajnik CS, 2008, DIABETOLOGIA, V51, P29, DOI 10.1007/s00125-007-0793-y
   Yajnik C S, 2006, J Assoc Physicians India, V54, P775
NR 53
TC 78
Z9 81
U1 1
U2 8
PU AMER SOC NUTRITIONAL SCIENCE
PI BETHESDA
PA 9650 ROCKVILLE PIKE, RM L-2407A, BETHESDA, MD 20814 USA
SN 0022-3166
J9 J NUTR
JI J. Nutr.
PD MAY
PY 2010
VL 140
IS 5
BP 1014
EP 1022
DI 10.3945/jn.109.118075
PG 9
WC Nutrition & Dietetics
SC Nutrition & Dietetics
GA 589CI
UT WOS:000277121800021
PM 20335637
OA Green Accepted, Bronze
DA 2018-12-18
ER

PT J
AU Fall, CHD
   Sachdev, HS
   Osmond, C
   Lakshmy, R
   Biswas, SD
   Prabhakaran, D
   Tandon, N
   Ramji, S
   Reddy, KS
   Barker, DJP
   Bhargava, SK
AF Fall, Caroline H. D.
   Sachdev, Harshpal Singh
   Osmond, Clive
   Lakshmy, Ramakrishnan
   Biswas, Sushant Dey
   Prabhakaran, Dorairaj
   Tandon, Nikhil
   Ramji, Siddharth
   Reddy, K. Srinath
   Barker, David J. P.
   Bhargava, Santosh K.
TI Adult Metabolic Syndrome and Impaired Glucose Tolerance Are Associated
   With Different Patterns of BMI Gain During Infancy Data from the New
   Delhi birth cohort
SO DIABETES CARE
LA English
DT Article
ID BODY-MASS INDEX; CARDIOVASCULAR-DISEASE; INSULIN-RESISTANCE; HIGH
   PREVALENCE; YOUNG-ADULTS; RISK-FACTOR; CHILDHOOD; WEIGHT; GROWTH;
   ADIPOSITY
AB OBJECTIVE - The purpose of this study was to describe patterns of infant, childhood, and adolescent BMI and weight associated with adult metabolic risk factors for cardiovascular disease.
   RESEARCH DESIGN AND METHODS - We measured waist circumference, blood pressure, glucose, insulin and lipid concentrations, and the prevalence Of Metabolic syndrome (National Cholesterol Education Program Adult Treatment Panel III definition) in 1,492 men and women aged 26-32 years in Delhi, India, whose weight and height were recorded every 6 months throughout infancy (0-2 years), childhood (2-11 years), and adolescence (11 years-adult).
   RESULTS - Men and women With metabolic syndrome (29% overall), any of its component features, or higher (greater than upper quartile) insulin resistance (homeostasis model assessment) had more rapid BMI or weight gain than the rest of the cohort throughout infancy, childhood, and adolescence. Glucose intolerance (impaired glucose tolerance or diabetes) was, like metabolic syndrome, associated with rapid BMI gain in childhood and adolescence but with lower BMI in infancy.
   CONCLUSIONS - in this Indian population, patterns of infant BMI and weight gain differed for individuals who developed metabolic syndrome (rapid gain) compared with those who developed glucose intolerance (low infant BMI). Rapid BMI gain during childhood and adolescence was a risk factor for both disorders.
C1 [Fall, Caroline H. D.; Osmond, Clive; Barker, David J. P.] MRC, Epidemiol Resource Ctr, Southampton, Hants, England.
   [Sachdev, Harshpal Singh] Sitaram Bhartia Inst Sci & Res, New Delhi, India.
   [Lakshmy, Ramakrishnan; Tandon, Nikhil] All India Inst Med Sci, New Delhi, India.
   [Biswas, Sushant Dey] Indian Council Med Res, New Delhi, India.
   [Prabhakaran, Dorairaj] Ctr Chron Dis Control, New Delhi, India.
   [Ramji, Siddharth] Maulana Azad Med Coll, New Delhi, India.
   [Reddy, K. Srinath] Publ Hlth Fdn India, New Delhi, India.
   [Bhargava, Santosh K.] Sunder Lal Jain Hosp, New Delhi, India.
RP Fall, CHD (reprint author), MRC, Epidemiol Resource Ctr, Southampton, Hants, England.
EM chdf@mrc.soton.ac.uk
RI Barker, David/A-5671-2013
OI Prabhakaran, Dorairaj/0000-0002-3172-834X; Osmond,
   Clive/0000-0002-9054-4655
FU Indian Council of Medical Research; National Institutes of Health
   (U.S.); British Heart Foundation; Medical Research Council (U.K.);
   Medical Research Council [MC_U147585821, U1475000003, G0400519]
FX We thank the participants and field and laboratory Staff. We acknowledge
   Dr. Shanti Ghosh and I.M. Moriyama who initiated the cohort study with
   Dr. Bhargava, Vinod Kapani for technical input, and Rajeshwari Verma and
   Bhaskar Singh for maintaining liaison with the cohort.
CR Baird J, 2005, BMJ-BRIT MED J, V331, P929, DOI 10.1136/bmj.38586.411273.E0
   Barker DJP, 2005, NEW ENGL J MED, V353, P1802, DOI 10.1056/NEJMoa044160
   Bhargava SK, 2004, NEW ENGL J MED, V350, P865, DOI 10.1056/NEJMoa035698
   Cleeman JI, 2001, JAMA-J AM MED ASSOC, V285, P2486, DOI 10.1001/jama.285.19.2486
   Eriksson JG, 2003, DIABETOLOGIA, V46, P190, DOI 10.1007/s00125-002-1012-5
   Ghaffar A, 2004, BRIT MED J, V328, P807, DOI 10.1136/bmj.328.7443.807
   Grundy SM, 2005, ARTERIOSCL THROM VAS, V25, P2243, DOI 10.1161/01.ATV.0000189155.75833.c7
   HALES CN, 1991, BMJ-BRIT MED J, V303, P1019, DOI 10.1136/bmj.303.6809.1019
   Huxley R, 2007, AM J CLIN NUTR, V85, P1244
   MATTHEWS DR, 1985, DIABETOLOGIA, V28, P412, DOI 10.1007/BF00280883
   Misra A, 2004, INT J OBESITY, V28, P1217, DOI 10.1038/sj.ijo.0802704
   *NAT CTR HLTH STAT, 2000 GROWTH CHARTS
   Newsome CA, 2003, DIABETIC MED, V20, P339, DOI 10.1046/j.1464-5491.2003.00871.x
   Prabhakaran D, 2005, NATL MED J INDIA, V18, P59
   Ramachandran A, 2001, DIABETOLOGIA, V44, P1094, DOI 10.1007/s001250100627
   Ramadhani MK, 2006, ATHEROSCLEROSIS, V184, P21, DOI 10.1016/j.atherosclerosis.2005.03.022
   Sachdev HS, 2005, AM J CLIN NUTR, V82, P456
   Singhal A, 2004, LANCET, V363, P1642, DOI 10.1016/S0140-6736(04)16210-7
   Stein AD, 2006, AM J EPIDEMIOL, V164, P1160, DOI 10.1093/aje/kwj328
   Stettler N, 2002, PEDIATRICS, V109, P194, DOI 10.1542/peds.109.2.194
   Stettler N, 2007, INT J EPIDEMIOL, V36, P558, DOI 10.1093/ije/dym058
   Victora CG, 2008, LANCET, V371, P340, DOI 10.1016/S0140-6736(07)61692-4
   Wild S, 2004, DIABETES CARE, V27, P1047, DOI 10.2337/diacare.27.5.1047
   World Health Organization (WHO), 1999, WHONCDNCS992
   Yajnik CS, 2003, INT J OBESITY, V27, P173, DOI 10.1038/sj.ijo.802219
NR 25
TC 77
Z9 77
U1 0
U2 5
PU AMER DIABETES ASSOC
PI ALEXANDRIA
PA 1701 N BEAUREGARD ST, ALEXANDRIA, VA 22311-1717 USA
SN 0149-5992
J9 DIABETES CARE
JI Diabetes Care
PD DEC
PY 2008
VL 31
IS 12
BP 2349
EP 2356
DI 10.2337/dc08-0911
PG 8
WC Endocrinology & Metabolism
SC Endocrinology & Metabolism
GA 381RB
UT WOS:000261552500025
PM 18835958
OA Green Published, Green Accepted, Other Gold
DA 2018-12-18
ER

PT J
AU Norris, SA
   Osmond, C
   Gigante, D
   Kuzawa, CW
   Ramakrishnan, L
   Lee, NR
   Ramirez-Zea, M
   Richter, LM
   Stein, AD
   Tandon, N
   Fall, CHD
AF Norris, Shane A.
   Osmond, Clive
   Gigante, Denise
   Kuzawa, Christopher W.
   Ramakrishnan, Lakshmy
   Lee, Nanette R.
   Ramirez-Zea, Manual
   Richter, Linda M.
   Stein, Aryeh D.
   Tandon, Nikhil
   Fall, Caroline H. D.
CA COHORTS Grp
TI Size at Birth, Weight Gain in Infancy and Childhood, and Adult Diabetes
   Risk in Five Low- or Middle-Income Country Birth Cohorts
SO DIABETES CARE
LA English
DT Article
ID IMPAIRED GLUCOSE-TOLERANCE; YOUNG ADULTHOOD; GROWTH; FETAL; PROFILE;
   ORIGINS; OBESITY; MODEL; LIFE
AB OBJECTIVE-We examined associations of birth weight and weight gain in infancy and early childhood with type 2 diabetes (DM) risk in five cohorts from low- and middle-income countries.
   RESEARCH DESIGN AND METHODS-Participants were 6,511 young adults from Brazil, Guatemala, India, the Philippines, and South Africa. Exposures were weight at birth, at 24 and 48 months, and adult weight, and conditional weight gain (CWG, deviation from expected weight gain) between these ages. Outcomes were adult fasting glucose, impaired fasting glucose or DM (IFG/DM), and insulin resistance homeostasis model assessment (IR-HOMA, three cohorts).
   RESULTS-Birth weight was inversely associated with adult glucose and risk of IFG/DM (odds ratio 0.91 [95% CI 0.84-0.99] per SD). Weight at 24 and 48 months and CWG 0-24 and 24-48 months were unrelated to glucose and IFG/DM; however, CWG 48 months adulthood was positively related to IFG/DM (1.32 [1.22-1.43] per SD). After adjusting for adult waist circumference, birth weight, weight at 24 and 48 months and CWG 0-24 months were inversely associated with glucose and IFG/DM. Birth weight was unrelated to IR-HOMA, whereas greater CWG at 0-24 and 24-48 months and 48 months adulthood predicted higher IR-HOMA (all P < 0.001). After adjusting for adult waist circumference, birth weight was inversely related to IR-HOMA.
   CONCLUSIONS-Lower birth weight and accelerated weight gain after 48 months are risk factors for adult glucose intolerance. Accelerated weight gain between 0 and 24 months did not predict glucose intolerance but did predict higher insulin resistance.
C1 [Norris, Shane A.; Richter, Linda M.] Univ Witwatersrand, Fac Hlth Sci, MRC, Wits Dev Pathways Hlth Res Unit, Johannesburg, South Africa.
   [Osmond, Clive; Fall, Caroline H. D.] Univ Southampton, MRC, Lifecourse Epidemiol Unit, Southampton, Hants, England.
   [Gigante, Denise] Univ Fed Pelotas, Pelotas, RS, Brazil.
   [Kuzawa, Christopher W.] Northwestern Univ, Dept Anthropol, Evanston, IL 60208 USA.
   [Ramakrishnan, Lakshmy] All India Inst Med Sci, Dept Cardiac Biochem, New Delhi, India.
   [Lee, Nanette R.] Off Populat Studies Fdn, Cebu, Philippines.
   [Ramirez-Zea, Manual] Inst Nutr Cent Amer & Panama, Guatemala City, Guatemala.
   [Stein, Aryeh D.] Emory Univ, Hubert Dept Global Hlth, Atlanta, GA 30322 USA.
   [Tandon, Nikhil] All India Inst Med Sci, Dept Endocrinol, New Delhi, India.
RP Norris, SA (reprint author), Univ Witwatersrand, Fac Hlth Sci, MRC, Wits Dev Pathways Hlth Res Unit, Johannesburg, South Africa.
EM san@global.co.za
RI Hallal, Pedro/A-3249-2011; Horta, Bernardo/A-7604-2008; Barros,
   Fernando/D-4857-2013; Epidemiologicas, Centro de pesquisas/D-4561-2013
OI Hallal, Pedro/0000-0003-1470-6461; Horta, Bernardo/0000-0001-9843-412X;
   Stein, Aryeh/0000-0003-1138-6458; Osmond, Clive/0000-0002-9054-4655;
   Victora, Cesar/0000-0002-2465-2180
FU Wellcome Trust (U.K.); Bill and Melinda Gates Foundation; INTCS
   (Guatemala)-U.S. National Institutes of Health; U.S. National Science
   Foundation; Pelotas Birth Cohort (Brazil) Wellcome Trust; New Delhi
   Birth Cohort Study (India) Indian Council of Medical Research; U.S.
   National Center for Health Statistics, Medical Research Council (U.K.);
   British Heart Foundation; BTT (South Africa)-Wellcome Trust; Human
   Sciences Research Council; South African Medical Research Council;
   South-African Netherlands Programme on Alternative Development,; Anglo
   American Chairman's Fund; University of the Witwatersrand; CLHNS (the
   Philippines)-U.S. National Institutes of Health; Medical Research
   Council [MC_UP_A620_1016]
FX COHORTS is supported by Wellcome Trust (U.K.) and the Bill and Melinda
   Gates Foundation. Funding for the individual cohorts was as follows:
   INTCS (Guatemala)-U.S. National Institutes of Health and U.S. National
   Science Foundation; Pelotas Birth Cohort (Brazil) Wellcome Trust; New
   Delhi Birth Cohort Study (India) Indian Council of Medical Research,
   U.S. National Center for Health Statistics, Medical Research Council
   (U.K.), and British Heart Foundation; BTT (South Africa)-Wellcome Trust,
   Human Sciences Research Council, South African Medical Research Council,
   South-African Netherlands Programme on Alternative Development, Anglo
   American Chairman's Fund, and University of the Witwatersrand; and CLHNS
   (the Philippines)-U.S. National Institutes of Health.
CR Adair LS, 2007, AM J HUM BIOL, V19, P327, DOI 10.1002/ajhb.20587
   Adair LS, 2009, AM J CLIN NUTR, V89, P1383, DOI 10.3945/ajcn.2008.27139
   Baird J, 2005, BMJ-BRIT MED J, V331, P929, DOI 10.1136/bmj.38586.411273.E0
   BALLARD JL, 1979, J PEDIATR-US, V95, P769, DOI 10.1016/S0022-3476(79)80734-9
   Bhargava SK, 2004, NEW ENGL J MED, V350, P865, DOI 10.1056/NEJMoa035698
   Eriksson JG, 2003, DIABETOLOGIA, V46, P190, DOI 10.1007/s00125-002-1012-5
   Gluckman PD, 2004, PEDIATR RES, V56, P311, DOI 10.1203/01.PDR.0000135998.08025.FB
   HALES CN, 1991, BMJ-BRIT MED J, V303, P1019, DOI 10.1136/bmj.303.6809.1019
   Hoddinott J, 2008, LANCET, V371, P411, DOI 10.1016/S0140-6736(08)60205-6
   Horta BL, 2008, REV SAUDE PUBL, V42, P93, DOI 10.1590/S0034-89102008000900013
   International Diabetes Federation, 2009, IDF DIAB ATL
   Keijzer-Veen MG, 2005, J CLIN EPIDEMIOL, V58, P1320, DOI 10.1016/j.jclinepi.2005.04.004
   Kumar Gautam, 2004, Prehosp Emerg Care, V8, P378, DOI 10.1016/j.prehos.2004.06.010
   Martorell R, 2010, J NUTR, V140, P348, DOI 10.3945/jn.109.112300
   MATTHEWS DR, 1985, DIABETOLOGIA, V28, P412, DOI 10.1007/BF00280883
   Nobili Valerio, 2008, Pediatr Endocrinol Rev, V6, P241
   Petersen JR, 2008, CLIN CHIM ACTA, V396, P10, DOI 10.1016/j.cca.2008.06.010
   Richter L, 2007, INT J EPIDEMIOL, V36, P504, DOI 10.1093/ije/dym016
   Stein AD, 2008, INT J EPIDEMIOL, V37, P716, DOI 10.1093/ije/dyn028
   Stettler N, 2010, CURR OPIN CLIN NUTR, V13, P294, DOI 10.1097/MCO.0b013e328337d7b9
   Victora CG, 2010, PEDIATRICS, V125, pE473, DOI 10.1542/peds.2009-1519
   Victora CG, 2006, INT J EPIDEMIOL, V35, P237, DOI 10.1093/ije/dyi290
   Whincup PH, 2008, JAMA-J AM MED ASSOC, V300, P2886, DOI 10.1001/jama.2008.886
   WILLIAMS RL, 1982, OBSTET GYNECOL, V59, P624
   World Health Organization, 1999, DEF DIAGN CLASS DI 1
NR 25
TC 74
Z9 76
U1 1
U2 10
PU AMER DIABETES ASSOC
PI ALEXANDRIA
PA 1701 N BEAUREGARD ST, ALEXANDRIA, VA 22311-1717 USA
SN 0149-5992
J9 DIABETES CARE
JI Diabetes Care
PD JAN
PY 2012
VL 35
IS 1
BP 72
EP 79
DI 10.2337/dc11-0456
PG 8
WC Endocrinology & Metabolism
SC Endocrinology & Metabolism
GA 871XV
UT WOS:000298771900013
PM 22100968
OA Other Gold, Green Published
DA 2018-12-18
ER

PT J
AU Fall, CHD
   Borja, JB
   Osmond, C
   Richter, L
   Bhargava, SK
   Martorell, R
   Stein, AD
   Barros, FC
   Victora, CG
AF Fall, Caroline H. D.
   Borja, Judith B.
   Osmond, Clive
   Richter, Linda
   Bhargava, Santosh K.
   Martorell, Reynaldo
   Stein, Aryeh D.
   Barros, Fernando C.
   Victora, Cesar G.
CA COHORTS Grp
TI Infant-feeding patterns and cardiovascular risk factors in young
   adulthood: data from five cohorts in low- and middle-income countries
SO INTERNATIONAL JOURNAL OF EPIDEMIOLOGY
LA English
DT Article
DE Infant feeding; breastfeeding; complementary feeding; blood pressure;
   diabetes; body composition
ID LATER BLOOD-PRESSURE; BODY-MASS INDEX; CHILD UNDERNUTRITION; SKINFOLD
   THICKNESS; PUBLISHED EVIDENCE; EARLY NUTRITION; BIRTH COHORT;
   WEIGHT-GAIN; LATER LIFE; OBESITY
AB Background Infant-feeding patterns may influence lifelong health. This study tested the hypothesis that longer duration of breastfeeding and later introduction of complementary foods in infancy are associated with reduced adult cardiovascular risk.
   Methods Data were pooled from 10 912 subjects in the age range of 15-41 years from five prospective birth-cohort studies in low-/middle-income countries (Brazil, Guatemala, India, Philippines and South Africa). Associations were examined between infant feeding (duration of breastfeeding and age at introduction of complementary foods) and adult blood pressure (BP), plasma glucose concentration and adiposity (skinfolds, waist circumference, percentage body fat and overweight/obesity). Analyses were adjusted for maternal socio-economic status, education, age, smoking, race and urban/rural residence and infant birth weight.
   Results There were no differences in outcomes between adults who were ever breastfed compared with those who were never breastfed. Duration of breastfeeding was not associated with adult diabetes prevalence or adiposity. There were U-shaped associations between duration of breastfeeding and systolic BP and hypertension; however, these were weak and inconsistent among the cohorts. Later introduction of complementary foods was associated with lower adult adiposity. Body mass index changed by -0.19kg/m(2) [95% confidence interval (CI) -0.37 to -0.01] and waist circumference by -0.45cm (95% CI -0.88 to -0.02) per 3-month increase in age at introduction of complementary foods.
   Conclusions There was no evidence that longer duration of breastfeeding is protective against adult hypertension, diabetes or overweight/adiposity in these low-/middle-income populations. Further research is required to determine whether 'exclusive' breastfeeding may be protective. Delaying complementary foods until 6 months, as recommended by the World Health Organization, may reduce the risk of adult overweight/adiposity, but the effect is likely to be small.
C1 [Fall, Caroline H. D.; Osmond, Clive] Univ Southampton, Southampton Gen Hosp, MRC Epidemiol Resource Ctr, Southampton SO16 6YD, Hants, England.
   [Borja, Judith B.] Univ San Carlos, Off Populat Studies Fdn, Cebu, Philippines.
   [Richter, Linda] Univ Witwatersrand, Human Sci Res Council, ZA-2050 Wits, South Africa.
   [Bhargava, Santosh K.] Sunder Lal Jain Hosp, New Delhi, India.
   [Martorell, Reynaldo; Stein, Aryeh D.] Emory Univ, Rollins Sch Publ Hlth, Hubert Dept Global Hlth, Atlanta, GA 30322 USA.
   [Barros, Fernando C.] Univ Catolica Pelotas, Postgrad Programme Hlth & Behav, Pelotas, Brazil.
   [Victora, Cesar G.] Univ Fed Pelotas, Postgrad Programme Epidemiol, Pelotas, Brazil.
RP Fall, CHD (reprint author), Univ Southampton, Southampton Gen Hosp, MRC Epidemiol Resource Ctr, Tremona Rd, Southampton SO16 6YD, Hants, England.
EM chdf@mrc.soton.ac.uk
RI Epidemiologicas, Centro de pesquisas/D-4561-2013; Barros,
   Fernando/D-4857-2013; Victora, Cesar/D-4476-2013; Horta,
   Bernardo/A-7604-2008; Hallal, Pedro/A-3249-2011; Martorell,
   Reynaldo/I-2539-2012
OI Victora, Cesar/0000-0002-2465-2180; Horta, Bernardo/0000-0001-9843-412X;
   Hallal, Pedro/0000-0003-1470-6461; Prabhakaran,
   Dorairaj/0000-0002-3172-834X; Osmond, Clive/0000-0002-9054-4655; popkin,
   barry/0000-0001-9495-9324; Stein, Aryeh/0000-0003-1138-6458
FU Wellcome Trust, UK; Wellcome Trust; US National Institutes of Health; US
   National Science Foundation; Nestle Foundation; Thrasher Foundation;
   American Heart Association; US National Center for Health Statistics;
   Indian Council of Medical Research; British Heart Foundation; Medical
   Research Council UK; Fogarty International Center; Human Sciences
   Research Council; South African Medical Research Council; Mellon
   Foundation; South-African Netherlands Programme on Alternative
   Development; Anglo American Chairman's Fund; Medical Research Council
   [MC_UP_A620_1016]
FX The COHORTS collaboration is funded by the Wellcome Trust, UK. Funding
   sources for each of the COHORTS sites are as follows: Brazil: Wellcome
   Trust. Guatemala: US National Institutes of Health, US National Science
   Foundation, Nestle Foundation, Thrasher Foundation and American Heart
   Association. India: US National Center for Health Statistics, Indian
   Council of Medical Research, British Heart Foundation, Medical Research
   Council UK. The Philippines: US National Institutes of Health, Fogarty
   International Center. South Africa: Wellcome Trust, Human Sciences
   Research Council, South African Medical Research Council, Mellon
   Foundation, South-African Netherlands Programme on Alternative
   Development and the Anglo American Chairman's Fund. All
   authors/researchers are independent of the funding bodies.
CR Adair LS, 2007, AM J HUM BIOL, V19, P327, DOI 10.1002/ajhb.20587
   Adair LS, 2009, AM J CLIN NUTR, V89, P1383, DOI 10.3945/ajcn.2008.27139
   AGRAS WS, 1990, J PEDIATR-US, V116, P805, DOI 10.1016/S0022-3476(05)82677-0
   Altunkan S, 2007, BLOOD PRESS MONIT, V12, P219
   [Anonymous], 1995, WHO TECHN REP SER, V854
   [Anonymous], 2006, DEF DIAGN DIAB MELL
   Araujo CL, 2006, INT J OBESITY, V30, P500, DOI 10.1038/sj.ijo.0803160
   Arenz S, 2004, INT J OBESITY, V28, P1247, DOI 10.1038/sj.ijo.0802758
   Baker JL, 2004, AM J CLIN NUTR, V80, P1579
   Bhargava SK, 2004, NEW ENGL J MED, V350, P865, DOI 10.1056/NEJMoa035698
   Bhutta ZA, 2008, LANCET, V371, P417, DOI 10.1016/S0140-6736(07)61693-6
   Black RE, 2008, LANCET, V371, P243, DOI 10.1016/S0140-6736(07)61690-0
   Bolling K, 2007, INFANT FEEDING SURVE
   Burdette HL, 2006, AM J CLIN NUTR, V83, P550
   Daelmans B, 2003, FOOD NUTR BULL, V24, P1
   Dahly DL, 2007, SOC SCI MED, V64, P1407, DOI 10.1016/j.socscimed.2006.11.019
   Daniels MC, 2005, J NUTR, V135, P2589
   Davis JN, 2007, DIABETES CARE, V30, P784, DOI 10.2337/dc06-2008
   Deurenberg P, 2002, ASIA PAC J CLIN NUTR, V11, P1, DOI 10.1046/j.1440-6047.2002.00258.x
   DURNIN JVGA, 1974, BRIT J NUTR, V32, P77, DOI 10.1079/BJN19740060
   Ellison GTH, 1997, S AFR MED J, V87, P1025
   Fall CHD, 2001, BRIT MED BULL, V60, P33, DOI 10.1093/bmb/60.1.33
   Ghosh S, 1976, Indian Pediatr, V13, P827
   Grim CE, 2008, BLOOD PRESS MONIT, V13, P225, DOI 10.1097/MBP.0b013e3282feebd5
   Hawkins SS, 2009, J EPIDEMIOL COMMUN H, V63, P147, DOI 10.1136/jech.2008.077917
   Heck KE, 2006, PUBLIC HEALTH REP, V121, P51, DOI 10.1177/003335490612100111
   Horta B. L., 2007, EVIDENCE LONG TERM E
   HORTA BL, 2008, REV SAUDE PUBL S2, V42
   Kramer MS, 2007, AM J CLIN NUTR, V86, P1717
   KRAMER MS, 1981, J PEDIATR-US, V98, P883, DOI 10.1016/S0022-3476(81)80579-3
   Kumar Gautam, 2004, Prehosp Emerg Care, V8, P378, DOI 10.1016/j.prehos.2004.06.010
   Lawlor DA, 2005, ARCH DIS CHILD, V90, P582, DOI 10.1136/adc.2004.055335
   LUCAS A, 1994, BRIT MED J, V309, P304, DOI 10.1136/bmj.309.6950.304
   Ma Y, 2009, AM J HYPERTENS, V22, P263, DOI 10.1038/ajh.2008.338
   Martin RM, 2005, J EPIDEMIOL COMMUN H, V59, P121, DOI 10.1136/jech.2003.018952
   Martin RM, 2004, CIRCULATION, V109, P1259, DOI 10.1161/01.CIR.0000118468.76447.CE
   Mayer-Davis EJ, 2008, DIABETES CARE, V31, P470, DOI 10.2337/dc071321
   *NAT HIGH BLOOD PR, 2004, PEDIATRICS, V114, P555, DOI DOI 10.1542/PEDS.114.2.S2.555
   Owen CG, 2005, PEDIATRICS, V115, P1367, DOI 10.1542/peds.2004-1176
   Owen CG, 2003, BMJ-BRIT MED J, V327, P1189, DOI 10.1136/bmj.327.7425.1189
   Owen CG, 2006, AM J CLIN NUTR, V84, P1043
   Petersen JR, 2008, CLIN CHIM ACTA, V396, P10, DOI 10.1016/j.cca.2008.06.010
   Ramirez-Zea M, 2006, AM J CLIN NUTR, V83, P795
   Reilly JJ, 2005, BRIT MED J, V330, P1357, DOI 10.1136/bmj.38470.670903.E0
   Rich-Edwards JW, 2004, EPIDEMIOLOGY, V15, P550, DOI 10.1097/01.ede.0000129513.69321.ba
   Richter L, 2007, INT J EPIDEMIOL, V36, P504, DOI 10.1093/ije/dym016
   Rogoza AN, 2000, BLOOD PRESS MONIT, V5, P227, DOI 10.1097/00126097-200008000-00006
   Sellen DW, 2004, ADV EXP MED BIOL, V554, P299
   Singhal A, 2001, LANCET, V357, P413, DOI 10.1016/S0140-6736(00)04004-6
   Stein AD, 2008, INT J EPIDEMIOL, V37, P716, DOI 10.1093/ije/dyn028
   Taittonen L, 1996, PEDIATR RES, V40, P627, DOI 10.1203/00006450-199610000-00019
   Victora CG, 2008, LANCET, V371, P340, DOI 10.1016/S0140-6736(07)61692-4
   Victora CG, 2006, INT J EPIDEMIOL, V35, P237, DOI 10.1093/ije/dyi290
   Wadsworth M, 1999, BRIT MED J, V319, P1576, DOI 10.1136/bmj.319.7224.1576
   WELLS JCK, 2003, INT J BODY COMPOSITI, V1, P69
   *WHO, 1999, DEF DIAGN CLASS DIAB
   Wilson AC, 1998, BRIT MED J, V316, P21, DOI 10.1136/bmj.316.7124.21
   Young TK, 2002, ARCH PEDIAT ADOL MED, V156, P651, DOI 10.1001/archpedi.156.7.651
   ZIVE MM, 1992, AM J CLIN NUTR, V55, P1104
NR 59
TC 73
Z9 79
U1 1
U2 16
PU OXFORD UNIV PRESS
PI OXFORD
PA GREAT CLARENDON ST, OXFORD OX2 6DP, ENGLAND
SN 0300-5771
J9 INT J EPIDEMIOL
JI Int. J. Epidemiol.
PD FEB
PY 2011
VL 40
IS 1
BP 47
EP 62
DI 10.1093/ije/dyq155
PG 16
WC Public, Environmental & Occupational Health
SC Public, Environmental & Occupational Health
GA 739MC
UT WOS:000288720900010
PM 20852257
OA Green Published, Bronze
DA 2018-12-18
ER

PT J
AU Tate, JE
   Chitambar, S
   Esposito, DH
   Sarkar, R
   Gladstone, B
   Ramani, S
   Raghava, MV
   Sowmyanarayanan, TV
   Gandhe, S
   Arora, R
   Parashar, UD
   Kang, G
AF Tate, Jacqueline E.
   Chitambar, Shobha
   Esposito, Douglas H.
   Sarkar, Rajiv
   Gladstone, Beryl
   Ramani, Sasirekha
   Raghava, Mohan Venkata
   Sowmyanarayanan, Thuppal V.
   Gandhe, Swati
   Arora, Rashmi
   Parashar, Umesh D.
   Kang, Gagandeep
TI Disease and economic burden of rotavirus diarrhoea in India
SO VACCINE
LA English
DT Article
DE Rotavirus; Disease burden; India
ID SOUTH-INDIA; COST-EFFECTIVENESS; BIRTH COHORT; CHILDREN; EPIDEMIOLOGY;
   VACCINATION; INFECTION; EFFICACY; VELLORE; SAFETY
AB We used published and unpublished studies and national statistics to estimate the number of deaths, hospitalizations, and outpatient visits due to rotavirus diarrhoea and the associated national economic burden of disease in India. Annually in India, rotavirus diarrhoea causes an estimated 122,000-153,000 deaths. 457,000-884,000 hospitalizations, and 2 million outpatient visits in children <5 years of age. India spends Rs 2.0-3.4 billion (US$ 41-72 million) annually in medical costs to treat rotavirus diarrhoea. The use of specific interventions against rotavirus, such as newly available vaccines, would help prevent much of this large disease and economic burden. Published by Elsevier Ltd.
C1 [Kang, Gagandeep] Christian Med Coll & Hosp, Dept Gastrointestinal Sci, Vellore 632004, Tamil Nadu, India.
   [Tate, Jacqueline E.; Esposito, Douglas H.; Parashar, Umesh D.] Ctr Dis Control & Prevent, Atlanta, GA USA.
   [Chitambar, Shobha; Gandhe, Swati] Natl Inst Virol, Pune, Maharashtra, India.
   [Arora, Rashmi] Indian Council Med Res, New Delhi, India.
RP Kang, G (reprint author), Christian Med Coll & Hosp, Dept Gastrointestinal Sci, Vellore 632004, Tamil Nadu, India.
EM gkang@cmcvellore.ac.in
OI Mohan, Venkata Raghava/0000-0001-5787-7223
CR ADAM T, 2003, COST EFFECTIVENESS R, V1, DOI DOI 10.1186/1478-7547-1-3
   Bahl R, 2005, J INFECT DIS, V192, pS114, DOI 10.1086/431497
   Banerjee I, 2008, J MED VIROL, V80, P1858, DOI 10.1002/jmv.21263
   Banerjee I, 2007, J INFECT DIS, V195, P625, DOI 10.1086/510853
   Banerjee I, 2006, J CLIN MICROBIOL, V44, P2468, DOI 10.1128/JCM.01882-05
   Fischer TK, 2005, J INFECT DIS, V192, P1720, DOI 10.1086/497339
   *IIPS MACR INT, 2007, NAT FAM HLTH SURV NF, V1
   Jain Vivek, 2001, Indian Journal of Pediatrics, V68, P855, DOI 10.1007/BF02762113
   Kang G, 2005, J INFECT DIS, V192, pS120, DOI 10.1086/431496
   KANG G, 2009, J INFECT DI IN PRESS
   Mendelsohn AS, 2008, TROP MED INT HEALTH, V13, P934, DOI 10.1111/j.1365-3156.2008.02094.x
   Nokes DJ, 2008, PLOS MED, V5, P1154, DOI 10.1371/journal.pmed.0050153
   Parashar UD, 2003, EMERG INFECT DIS, V9, P565, DOI 10.3201/eid0905.020562
   Parashar UD, 2006, EMERG INFECT DIS, V12, P304
   PARASHAR UD, 2004, J INFECT DI IN PRESS
   Podewils LJ, 2005, J INFECT DIS, V192, pS133, DOI 10.1086/431513
   Ramani S, 2007, INDIAN J MED RES, V125, P619
   Ruiz-Palacios GM, 2006, NEW ENGL J MED, V354, P11, DOI 10.1056/NEJMoa052434
   Vesikari T, 2006, NEW ENGL J MED, V354, P23, DOI 10.1056/NEJMoa052664
   Villa S, 1999, B WORLD HEALTH ORGAN, V77, P375
   *WHO, 2009, ROT MORT EST
   *WHO, 2000, REP M FUT DIR ROT VA
   *WHO, 2002, WHOVB0215
   2009, WHO STRAT ADV GROUP, P84
NR 24
TC 71
Z9 73
U1 0
U2 8
PU ELSEVIER SCI LTD
PI OXFORD
PA THE BOULEVARD, LANGFORD LANE, KIDLINGTON, OXFORD OX5 1GB, OXON, ENGLAND
SN 0264-410X
EI 1873-2518
J9 VACCINE
JI Vaccine
PD NOV 20
PY 2009
VL 27
SU 5
BP F18
EP F24
DI 10.1016/j.vaccine.2009.08.098
PG 7
WC Immunology; Medicine, Research & Experimental
SC Immunology; Research & Experimental Medicine
GA 541KQ
UT WOS:000273415000005
PM 19931713
DA 2018-12-18
ER

PT J
AU Fall, CHD
   Sachdev, HS
   Osmond, C
   Restrepo-Mendez, MC
   Victora, C
   Martorell, R
   Stein, AD
   Sinha, S
   Tandon, N
   Adair, L
   Bas, I
   Norris, S
   Richter, LM
AF Fall, Caroline H. D.
   Sachdev, Harshpal Singh
   Osmond, Clive
   Restrepo-Mendez, Maria Clara
   Victora, Cesar
   Martorell, Reynaldo
   Stein, Aryeh D.
   Sinha, Shikha
   Tandon, Nikhil
   Adair, Linda
   Bas, Isabelita
   Norris, Shane
   Richter, Linda M.
CA COHORTS Investigators
TI Association between maternal age at childbirth and child and adult
   outcomes in the off spring: a prospective study in five low-income and
   middle-income countries (COHORTS collaboration)
SO LANCET GLOBAL HEALTH
LA English
DT Article
ID ADVERSE PERINATAL OUTCOMES; POPULATION-BASED COHORT; BLOOD-PRESSURE;
   ADOLESCENT PREGNANCY; TEENAGE PREGNANCY; BIRTH-WEIGHT; MORTALITY;
   HEALTH; RISK; MOTHERHOOD
AB Background Both young and advanced maternal age is associated with adverse birth and child outcomes. Few studies have examined these associations in low-income and middle-income countries (LMICs) and none have studied adult outcomes in the off spring. We aimed to examine both child and adult outcomes in five LMICs.
   Methods In this prospective study, we pooled data from COHORTS (Consortium for Health Orientated Research in Transitioning Societies)-a collaboration of five birth cohorts from LMICs (Brazil, Guatemala, India, the Philippines, and South Africa), in which mothers were recruited before or during pregnancy, and the children followed up to adulthood. We examined associations between maternal age and off spring birthweight, gestational age at birth, height-for-age and weight-for-height Z scores in childhood, attained schooling, and adult height, body composition (body-mass index, waist circumference, fat, and lean mass), and cardiometabolic risk factors (blood pressure and fasting plasma glucose concentration), along with binary variables derived from these. Analyses were unadjusted and adjusted for maternal socioeconomic status, height and parity, and breastfeeding duration.
   Findings We obtained data for 22 188 mothers from the five cohorts, enrolment into which took place at various times between 1969 and 1989. Data for maternal age and at least one outcome were available for 19 403 off spring (87%). In unadjusted analyses, younger (<= 19 years) and older (>= 35 years) maternal age were associated with lower birthweight, gestational age, child nutritional status, and schooling. After adjustment, associations with younger maternal age remained for low birthweight (odds ratio [OR] 1.18 (95% CI 1.02-1.36)], preterm birth (1.26 [1.03-1.53]), 2-year stunting (1.46 [1.25-1.70]), and failure to complete secondary schooling (1.38 [1.18-1.62]) compared with mothers aged 20-24 years. After adjustment, older maternal age remained associated with increased risk of preterm birth (OR 1.33 [95% CI 1.05-1.67]), but children of older mothers had less 2-year stunting (0.64 [0.54-0.77]) and failure to complete secondary schooling (0.59 [0.48-0.71]) than did those with mothers aged 20-24 years. Off spring of both younger and older mothers had higher adult fasting glucose concentrations (roughly 0.05 mmol/L).
   Interpretation Children of young mothers in LMICs are disadvantaged at birth and in childhood nutrition and schooling. Efforts to prevent early childbearing should be strengthened. After adjustment for confounders, children of older mothers have advantages in nutritional status and schooling. Extremes of maternal age could be associated with disturbed off spring glucose metabolism.
C1 [Fall, Caroline H. D.; Osmond, Clive] Univ Southampton, MRC Lifecourse Epidemiol Unit, Southampton SO16 6YD, Hants, England.
   [Sachdev, Harshpal Singh; Sinha, Shikha] Sitaram Bhartia Inst Sci & Res, New Delhi, India.
   [Restrepo-Mendez, Maria Clara; Victora, Cesar] Univ Fed Pelotas, Capao Do Leao, Pelotas, Brazil.
   [Martorell, Reynaldo; Stein, Aryeh D.] Emory Univ, Rollins Sch Publ Hlth, Hubert Dept Global Hlth, Atlanta, GA 30322 USA.
   [Tandon, Nikhil] All India Inst Med Sci, New Delhi, India.
   [Adair, Linda] Univ N Carolina, Dept Nutr, Chapel Hill, NC USA.
   [Bas, Isabelita] Univ San Carlos, Off Populat Studies Fdn, Cebu, Philippines.
   [Norris, Shane] Univ Witwatersrand, Med Res Council Dev Pathways Hlth Res Unit, Johannesburg, South Africa.
   [Richter, Linda M.] Human Sci Res Council, Durban, South Africa.
RP Fall, CHD (reprint author), Univ Southampton, Southampton Gen Hosp, MRC Lifecourse Epidemiol Unit, Southampton SO16 6YD, Hants, England.
EM chdf@mrc.soton.ac.uk
RI Victora, Cesar/D-4476-2013
OI Victora, Cesar/0000-0002-2465-2180; Restrepo-Mendez, Maria
   Clara/0000-0001-7714-7340; Osmond, Clive/0000-0002-9054-4655
FU Wellcome Trust (UK); Bill & Melinda Gates Foundation; US National
   Institutes of Health; Guatemala (US National Institutes of Health);
   Guatemala (US National Science Foundation); Pelotas (Wellcome Trust);
   New Delhi (Indian Council of Medical Research, US National Center for
   Health Statistics); New Delhi (Medical Research Council [UK]); New Delhi
   (British Heart Foundation); Birth To Twenty (Wellcome Trust); Birth To
   Twenty (Human Sciences Research Council); Birth To Twenty (South African
   Medical Research Council); Birth To Twenty (Mellon Foundation); Birth To
   Twenty (South-African Netherlands Programme on Alternative Development);
   Birth To Twenty (Anglo American Chairman's Fund, University of the
   Witwatersrand); Cebu (US National Institutes of Health); Medical
   Research Council [MC_UP_A620_1016, MC_UU_12011/3]
FX COHORTS is supported by the Wellcome Trust (UK), the Bill & Melinda
   Gates Foundation, and the US National Institutes of Health. Funding for
   the individual cohorts was as follows: Guatemala (US National Institutes
   of Health; US National Science Foundation); Pelotas (Wellcome Trust);
   New Delhi (Indian Council of Medical Research, US National Center for
   Health Statistics; Medical Research Council [UK]; British Heart
   Foundation); Birth To Twenty (Wellcome Trust, Human Sciences Research
   Council, South African Medical Research Council, Mellon Foundation,
   South-African Netherlands Programme on Alternative Development, Anglo
   American Chairman's Fund, University of the Witwatersrand); Cebu (US
   National Institutes of Health).
CR Adair LS, 2009, AM J CLIN NUTR, V89, P1383, DOI 10.3945/ajcn.2008.27139
   Alam N, 2000, J BIOSOC SCI, V32, P229, DOI 10.1017/S0021932000002297
   Armitage P, 2002, STAT METHODS MED RES
   BALLARD JL, 1979, J PEDIATR-US, V95, P769, DOI 10.1016/S0022-3476(79)80734-9
   Boden JM, 2008, J CHILD PSYCHOL PSYC, V49, P151, DOI 10.1111/j.1469-7610.2007.01830.x
   Borja JB, 2003, AM J HUM BIOL, V15, P733, DOI 10.1002/ajhb.10220
   Carolan M, 2011, MIDWIFERY, V27, P793, DOI 10.1016/j.midw.2010.07.006
   Chang Z, 2014, INT J EPIDEMIOL, V43, P1815, DOI 10.1093/ije/dyu204
   Conde-Agudelo A, 2005, AM J OBSTET GYNECOL, V192, P342, DOI 10.1016/j.ajog.2004.10.593
   Dahly DL, 2007, SOC SCI MED, V64, P1407, DOI 10.1016/j.socscimed.2006.11.019
   de Vienne CM, 2009, EUR J OBSTET GYN R B, V147, P151, DOI 10.1016/j.ejogrb.2009.08.006
   DuPlessis HM, 1997, J ADOLESCENT HEALTH, V20, P187, DOI 10.1016/S1054-139X(96)00174-7
   Fergusson DM, 1999, J CHILD PSYCHOL PSYC, V40, P479, DOI 10.1111/1469-7610.00464
   Gavin JR, 1997, DIABETES CARE, V20, P1183
   Gibbs CM, 2012, PAEDIATR PERINAT EP, V26, P259, DOI 10.1111/j.1365-3016.2012.01290.x
   Gillman MW, 2004, J PEDIATR-US, V144, P240, DOI 10.1016/j.jpeds.2003.10.064
   International Diabetes Federation, 2006, IDF CONS WORLDW DEF
   Kenny LC, 2013, PLOS ONE, V8, DOI 10.1371/journal.pone.0056583
   Khashan AS, 2010, BMC PREGNANCY CHILDB, V10, DOI 10.1186/1471-2393-10-36
   Kuzawa CW, 2012, AM J HUM BIOL, V24, P5, DOI 10.1002/ajhb.21227
   Lawlor DA, 2004, CIRCULATION, V110, P2417, DOI 10.1161/01.CIR.0000145165.80130.B5
   Lawlor DA, 2011, INT J EPIDEMIOL, V40, P1205, DOI 10.1093/ije/dyr084
   LEGRAND TK, 1993, STUD FAMILY PLANN, V24, P137
   Markovitz BP, 2005, BMC PUBLIC HEALTH, V5, DOI 10.1186/1471-2458-5-79
   Morinis J, 2013, ARCH DIS CHILD, V98, P959, DOI 10.1136/archdischild-2012-302525
   Newburn-Cook Christine V, 2005, Health Care Women Int, V26, P852, DOI 10.1080/07399330500230912
   Ngowa JDK, 2013, PAN AFR MED J, V14, DOI 10.11604/pamj.2013.14.134.2315
   Norris SA, 2012, DIABETES CARE, V35, P72, DOI 10.2337/dc11-0456
   Paranjothy S, 2009, ARCH DIS CHILD, V94, P239, DOI 10.1136/adc.2007.115915
   Raj A, 2010, BRIT MED J, V340, DOI 10.1136/bmj.b4258
   Restrepo-Mendez MC, 2011, BMC PUBLIC HEALTH, V11, DOI 10.1186/1471-2458-11-781
   Richter LM, 2012, INT J EPIDEMIOL, V41, P621, DOI 10.1093/ije/dyq251
   Roberts RJ, 2005, J HUM HYPERTENS, V19, P893, DOI 10.1038/sj.jhh.1001915
   SCHOLL TO, 1993, J AM COLL NUTR, V12, P101
   Sharma V, 2008, ARCH PEDIAT ADOL MED, V162, P828, DOI 10.1001/archpedi.162.9.828
   Shaw M, 2006, SOC SCI MED, V62, P2526, DOI 10.1016/j.socscimed.2005.10.007
   Smith GCS, 2001, BRIT MED J, V323, P476, DOI 10.1136/bmj.323.7311.476
   UNFPA, 2012, MARR TOO YOUNG CHILD
   United Nations, 2000, WORLD MARR PATT
   United Nations Department of Economic and Social Affairs, 2009, WORLD FERT PATT
   Victora CG, 2008, LANCET, V371, P340, DOI 10.1016/S0140-6736(07)61692-4
   Wambach K A, 2000, J Obstet Gynecol Neonatal Nurs, V29, P282, DOI 10.1111/j.1552-6909.2000.tb02050.x
   WHINCUP PH, 1989, BMJ-BRIT MED J, V299, P587, DOI 10.1136/bmj.299.6699.587
   WILLIAMS RL, 1982, OBSTET GYNECOL, V59, P624
NR 44
TC 70
Z9 71
U1 3
U2 36
PU ELSEVIER SCI LTD
PI OXFORD
PA THE BOULEVARD, LANGFORD LANE, KIDLINGTON, OXFORD OX5 1GB, OXON, ENGLAND
SN 2214-109X
J9 LANCET GLOB HEALTH
JI Lancet Glob. Health
PD JUL
PY 2015
VL 3
IS 7
BP E366
EP E377
DI 10.1016/S2214-109X(15)00038-8
PG 12
WC Public, Environmental & Occupational Health
SC Public, Environmental & Occupational Health
GA CK6CH
UT WOS:000356314900016
PM 25999096
OA DOAJ Gold
DA 2018-12-18
ER

PT J
AU Raqib, R
   Alam, DS
   Sarker, P
   Ahmad, SM
   Ara, G
   Yunus, M
   Moore, SE
   Fuchs, G
AF Raqib, Rubhana
   Alam, Dewan S.
   Sarker, Protim
   Ahmad, Shaikh Meshbahuddin
   Ara, Gul
   Yunus, Mohammed
   Moore, Sophie E.
   Fuchs, George
TI Low birth weight is associated with altered immune function in rural
   Bangladeshi children: a birth cohort study
SO AMERICAN JOURNAL OF CLINICAL NUTRITION
LA English
DT Article
DE low birth weight; T cell receptor excision circles; TRECS; telomere; CD3
   T cells; C-reactive protein
ID PRETERM INFANTS; THYMIC FUNCTION; PRENATAL UNDERNUTRITION; ZINC
   SUPPLEMENTATION; GROWTH-RETARDATION; GAMBIAN CHILDREN; FOLLOW-UP;
   DISEASE; TERM; AGE
AB Background: Low birth weight is generally an outcome of a fetal insult or nutritional insufficiency. Recent studies have shown that such exposure early in life may have long-term implications for later immunocompetence and susceptibility to infectious diseases.
   Objective: We aimed to investigate the effect of birth weight on immune function in preschool-age children.
   Design: A birth cohort cross-sectional study was conducted in children (n = 132) aged 60.8 +/- 0.32 mo who were born in Matlab, a rural area of Bangladesh, and whose weight and length were measured within 72 h of birth. The outcome measures were thymopoiesis, T cell turnover, acute phase response, and percentage of lymphocytes.
   Results: Children born with low birth weight (< 2500 g; LBW group, n = 66) had significantly higher concentrations of T cell receptor excision circles in peripheral blood mononuclear cells-a biomarker for thymopoiesis-and significantly higher serum bactericidal activity and C-reactive protein concentrations than did children born with normal birth weight (>= 2500 g; NBW group, n = 66) (P < 0.05 for both). The LBW group children had significantly lower concentrations of interleukin 7 in plasma (P = 0.02), shorter telomere length in peripheral blood mononuclear cells (P = 0.02), and a lower percentage of CD3 T cells (P = 0.06) than did the NBW group children.
   Conclusions: Greater peripheral T cell turnover (shorter telomeres and lower CD3 concentrations) due to immune activation (elevated C-reactive protein concentrations and bactericidal activity) may have resulted in a greater need for replenishment from the thymus (higher T cell receptor excision circles); these events may cause lower immune functional reserve in preschool-age children born with LBW. Thus, LBW has implications for immunocompetence and increased vulnerability to infectious diseases in later life.
C1 ICDDRB, Immunol Lab, Div Sci Lab, Dhaka 1212, Bangladesh.
   Ctr Hlth & Populat Res, Dhaka, Bangladesh.
   London Sch Hyg & Trop Med, MRC, Int Nutr Grp, London WC1, England.
   Univ Arkansas Med Sci, Dept Pediat, Little Rock, AR 72205 USA.
RP Raqib, R (reprint author), ICDDRB, Immunol Lab, Div Sci Lab, Dhaka 1212, Bangladesh.
EM rubhana@icddrb.org
CR ALAM DS, 2001, MATERNAL CHILD NUTR
   ALAM DS, 1998, J DIARRHOEAL DIS RES, V16, P21
   Arinola O G, 2003, Afr J Med Med Sci, V32, P401
   Arroyo-Espliguero R, 2004, EUR HEART J, V25, P401, DOI 10.1016/j.ehj.2003.12.017
   Barg E, 2004, CELL MOL BIOL LETT, V9, P135
   Barker DJP, 1999, ANN MED, V31, P3, DOI 10.1080/07853890.1999.11904392
   Barker DJP, 1998, CLIN SCI, V95, P115, DOI 10.1042/CS19980019
   Belloni C, 1998, ACTA PAEDIATR, V87, P336, DOI 10.1080/08035259850157426
   Chatrath R, 1997, J TROP PEDIATRICS, V43, P345, DOI 10.1093/tropej/43.6.345
   Chu YW, 2004, BLOOD, V104, P1110, DOI 10.1182/blood-2003-10-3635
   Collinson AC, 2003, ACTA PAEDIATR, V92, P1014, DOI 10.1080/08035250310004379
   Dagarag M, 2003, J VIROL, V77, P3077, DOI 10.1128/JVI.77.5.3077-3083.2003
   Das S, 1998, J Indian Med Assoc, V96, P77
   de Bernabe JV, 2004, EUR J OBSTET GYN R B, V116, P3, DOI 10.1016/j.ejogrb.2004.03.007
   Douek DC, 1998, NATURE, V396, P690
   FERGUSON AC, 1978, J PEDIATR-US, V93, P52, DOI 10.1016/S0022-3476(78)80599-X
   Golebiowska M, 1999, EUR J PEDIATR, V158, P293, DOI 10.1007/s004310051075
   HARLEY CB, 1990, NATURE, V345, P458, DOI 10.1038/345458a0
   Hasselbalch H, 1999, ACTA RADIOL, V40, P37
   Khalak R, 1998, PEDIATRICS, V101, P597, DOI 10.1542/peds.101.4.597
   KISS S, 1984, Acta Paediatrica Hungarica, V25, P291
   Kuniyasu H, 2003, ONCOLOGY-BASEL, V65, P275, DOI 10.1159/000074481
   LEDERBERG J, 2004, MICROBIOL TODAY, V31, P116
   McDade TW, 2001, J NUTR, V131, P1225
   McDade TW, 2001, AM J CLIN NUTR, V74, P543
   Moore SE, 2002, ARCH DIS CHILD, V87, P192, DOI 10.1136/adc.87.3.192
   Moore SE, 2001, AM J CLIN NUTR, V74, P840
   Moore SE, 1999, INT J EPIDEMIOL, V28, P1088, DOI 10.1093/ije/28.6.1088
   MOSCATELLI P, 1976, HELV PAEDIATR ACTA, V31, P241
   Napolitano LA, 2001, NAT MED, V7, P73
   Ngom PT, 2004, AM J CLIN NUTR, V80, P722
   Okamoto Y, 2002, BLOOD, V99, P2851, DOI 10.1182/blood.V99.8.2851
   Pelkonen AS, 1999, ARCH DIS CHILD, V81, pF188, DOI 10.1136/fn.81.3.F188
   Rahman MJ, 2005, AM J CLIN NUTR, V81, P495
   Raqib R, 2004, AM J CLIN NUTR, V79, P444
   Resino S, 2003, CLIN EXP IMMUNOL, V132, P105, DOI 10.1046/j.1365-2249.2003.02116.x
   SAHA K, 1983, J TROP PEDIATRICS, V29, P278, DOI 10.1093/tropej/29.5.278
   Sattar N, 2004, ARTERIOSCL THROM VAS, V24, P583, DOI 10.1161/01.ATV.0000118277.41584.63
   Schonland SO, 2003, P NATL ACAD SCI USA, V100, P13471, DOI 10.1073/pnas.2233561100
   SINGH M, 1978, INDIAN PEDIATR, V15, pS563
NR 40
TC 70
Z9 75
U1 1
U2 11
PU AMER SOC CLINICAL NUTRITION
PI BETHESDA
PA 9650 ROCKVILLE PIKE, SUBSCRIPTIONS, RM L-3300, BETHESDA, MD 20814-3998
   USA
SN 0002-9165
J9 AM J CLIN NUTR
JI Am. J. Clin. Nutr.
PD MAR
PY 2007
VL 85
IS 3
BP 845
EP 852
PG 8
WC Nutrition & Dietetics
SC Nutrition & Dietetics
GA 146ES
UT WOS:000244917900026
PM 17344508
DA 2018-12-18
ER

PT J
AU Kuzawa, CW
   Hallal, PC
   Adair, L
   Bhargava, SK
   Fall, CHD
   Lee, N
   Norris, SA
   Osmond, C
   Ramirez-zea, M
   Sachdev, HS
   Stein, AD
   Victora, CG
AF Kuzawa, Christopher W.
   Hallal, Pedro C.
   Adair, Linda
   Bhargava, Santosh K.
   Fall, Caroline H. D.
   Lee, Nanette
   Norris, Shane A.
   Osmond, Clive
   Ramirez-zea, Manuel
   Sachdev, Harshpal Singh
   Stein, Aryeh D.
   Victora, Cesar G.
CA COHORTS Grp
TI Birth weight, postnatal weight gain, and adult body composition in five
   low and middle income countries
SO AMERICAN JOURNAL OF HUMAN BIOLOGY
LA English
DT Article
ID CHILDHOOD GROWTH; ABDOMINAL OBESITY; MASS INDEX; YOUNG ADULTHOOD; COHORT
   PROFILE; LIFE; SIZE; INFANCY; ORIGINS; DISEASE
AB Objectives: To evaluate the associations between birth weight (BW), infancy, and childhood weight gain and adult body composition.
   Methods: Subjects included participants of five birth cohort studies from low and middle income nations Brazil, Guatemala, India, Philippines, and South Africa; n = 3432). We modeled adult body composition as a function of BW and conditional weight gain CW), representing changes in weight trajectory relative to peers, in three age intervals 012 months, 12-24 months, 24 months-mid childhood).
   Results: In 34 of 36 site-and sex-specific models, regression coefficients associated with BW and CWs were higher for adult fat-free than for fat mass. The strength of coefficients predicting fat-free mass relative to those predicting fat mass was greatest for BW, intermediate for CWs through 24 months, and weaker thereafter. However, because fat masses were smaller and showed larger variances than fat-free masses, weaker relationships with fat mass still yielded modest but significant increases in adult % body fat PBF). CWat 12 months and mid-childhood tended to be the strongest predictors of PBF, whereas BW was generally the weakest predictor of PBF. For most early growth measures, a 1 SD change predicted less than a 1% change in adult body fat, suggesting that any health impacts of early growth on changes in adult body composition are likely to be small in these cohorts.
   Conclusions: BW and weight trajectories up to 24 months tend to be more strongly associated with adult fat-free mass than with fat mass, while weight trajectories in mid-childhood predict both fat mass and fat-free mass. Am. J. Hum. Biol. 24: 5-13, 2012. (C) 2011Wiley Periodicals, Inc.
C1 [Kuzawa, Christopher W.] Northwestern Univ, Dept Anthropol, Evanston, IL 60208 USA.
   [Kuzawa, Christopher W.] Northwestern Univ, Ctr Social Dispar, Cells Soc 2, Evanston, IL 60208 USA.
   [Kuzawa, Christopher W.] Northwestern Univ, Inst Policy Res, Evanston, IL 60208 USA.
   [Hallal, Pedro C.; Victora, Cesar G.] Univ Fed Pelotas, Postgrad Program Epidemiol, Pelotas, Brazil.
   [Adair, Linda] Univ N Carolina, Dept Nutr, Chapel Hill, NC USA.
   [Bhargava, Santosh K.] Sunder Lal Jain Hosp, Delhi, India.
   [Fall, Caroline H. D.; Osmond, Clive] Univ Southampton, Lifecourse Epidemiol Unit, Southampton, Hants, England.
   [Lee, Nanette] Univ San Carlos, Off Populat Studies Fdn, Cebu, Philippines.
   [Norris, Shane A.] Univ Witwatersrand, Dept Paediat, MRC WITS Dev Pathways Hlth Res Unit, Johannesburg, South Africa.
   [Ramirez-zea, Manuel] INCAP, Guatemala City, Guatemala.
   [Sachdev, Harshpal Singh] Sitaram Bhartia Inst Sci & Res, New Delhi, India.
   [Stein, Aryeh D.] Emory Univ, Rollins Sch Publ Hlth, Hubert Dept Global Hlth, Atlanta, GA 30322 USA.
RP Kuzawa, CW (reprint author), Northwestern Univ, Dept Anthropol, Evanston, IL 60208 USA.
EM kuzawa@northwestern.edu
RI Epidemiologicas, Centro de pesquisas/D-4561-2013; Hallal,
   Pedro/A-3249-2011; Victora, Cesar/D-4476-2013; Horta,
   Bernardo/A-7604-2008
OI Hallal, Pedro/0000-0003-1470-6461; Victora, Cesar/0000-0002-2465-2180;
   Horta, Bernardo/0000-0001-9843-412X; Stein, Aryeh/0000-0003-1138-6458;
   Osmond, Clive/0000-0002-9054-4655; Prabhakaran,
   Dorairaj/0000-0002-3172-834X
FU Wellcome Trust (UK); US National Institutes of Health; US National
   Science Foundation; US National Center for Health Statistics; Indian
   Council of Medical Research; British Heart Foundation; Human Sciences
   Research Council; South African Medical Research Council; Mellon
   Foundation; South-African Netherlands Programme on Alternative
   Development; Anglo American Chairman's Fund; Fogarty International
   Center; Medical Research Council [G1001333, MC_UP_A620_1016]
FX Contract grant sponsors: Wellcome Trust (UK), US National Institutes of
   Health, US National Science Foundation, US National Center for Health
   Statistics, Indian Council of Medical Research, British Heart
   Foundation, Human Sciences Research Council, South African Medical
   Research Council, the Mellon Foundation, South-African Netherlands
   Programme on Alternative Development, Anglo American Chairman's Fund,
   Fogarty International Center.
CR Adair LS, 2009, AM J CLIN NUTR, V89, P1383, DOI 10.3945/ajcn.2008.27139
   Adair LS, 2004, J NUTR, V134, P191
   Adair LS, 2011, INT J EPIDEMIOL
   Baird J, 2005, BMJ-BRIT MED J, V331, P929, DOI 10.1136/bmj.38586.411273.E0
   Barker DJP, 2009, ANN HUM BIOL, V36, P445, DOI 10.1080/03014460902980295
   Barker DJP, 2003, EUR J EPIDEMIOL, V18, P733, DOI 10.1023/A:1025388901248
   BARKER DJP, 1990, BRIT MED J, V301, P1111, DOI 10.1136/bmj.301.6761.1111
   Ben-Shlomo Y, 2002, INT J EPIDEMIOL, V31, P285, DOI 10.1093/ije/31.2.285
   Bhargava SK, 2004, NEW ENGL J MED, V350, P865, DOI 10.1056/NEJMoa035698
   BILLEWICZ WZ, 1982, ANN HUM BIOL, V9, P309, DOI 10.1080/03014468200005811
   Cole TJ, 2000, BRIT MED J, V320, P1240, DOI 10.1136/bmj.320.7244.1240
   Corvalan C, 2007, INT J EPIDEMIOL, V36, P550, DOI 10.1093/ije/dym010
   Despres JP, 2006, NATURE, V444, P881, DOI 10.1038/nature05488
   Deurenberg P, 2002, EUR J CLIN NUTR, V56, P214, DOI 10.1038/sj/ejcn/1601303
   DURNIN JVGA, 1974, BRIT J NUTR, V32, P77, DOI 10.1079/BJN19740060
   Ekelund U, 2007, J CLIN ENDOCR METAB, V92, P98, DOI 10.1210/jc.2006-1071
   Eriksson J, 2001, INT J OBESITY, V25, P735, DOI 10.1038/sj.ijo.0801602
   Kuh D, 2002, INT J OBESITY, V26, P40, DOI 10.1038/sj.ijo.0801861
   Kuzawa CW, 2010, P NATL ACAD SCI USA, V107, P16800, DOI 10.1073/pnas.1006008107
   Laitinen J, 2004, EUR J CLIN NUTR, V58, P180, DOI 10.1038/sj.ejcn.1601765
   Li HJ, 2003, AM J CLIN NUTR, V77, P1498
   McCarthy A, 2007, AM J CLIN NUTR, V86, P907
   Monteiro POA, 2005, OBES REV, V6, P143, DOI 10.1111/j.1467-789X.2005.00183.x
   Ong KKL, 2000, BRIT MED J, V320, P967, DOI 10.1136/bmj.320.7240.967
   Parsons TJ, 2001, BRIT MED J, V323, P1331, DOI 10.1136/bmj.323.7325.1331
   Ramirez-Zea M, 2006, AM J CLIN NUTR, V83, P795
   Reilly JJ, 2005, BRIT MED J, V330, P1357, DOI 10.1136/bmj.38470.670903.E0
   Richter LM, 2004, PAEDIATR PERINAT EP, V18, P290, DOI 10.1111/j.1365-3016.2004.00572.x
   Richter LM, INT J EPIDE IN PRESS
   Sachdev HS, 2005, AM J CLIN NUTR, V82, P456
   Singhal A, 2003, AM J CLIN NUTR, V77, P726
   Sovio U, 2009, PLOS GENET, V5, DOI 10.1371/journal.pgen.1000409
   Stein AD, 2008, INT J EPIDEMIOL, V37, P716, DOI 10.1093/ije/dyn028
   Stein AD, 2010, AM J HUM BIOL, V22, P353, DOI 10.1002/ajhb.20998
   Suarez F, 1997, J CLIN ENDOCR METAB, V82, P2966, DOI 10.1210/jc.82.9.2966
   Victora CG, 2008, LANCET, V371, P340, DOI 10.1016/S0140-6736(07)61692-4
   Victora CG, 2007, ACTA PAEDIATR, V96, P296, DOI 10.1111/j.1651-2227.2007.00110.x
   Victora CG, 2010, PEDIATRICS, V125, pE473, DOI 10.1542/peds.2009-1519
   Victora CG, 2006, INT J EPIDEMIOL, V35, P237, DOI 10.1093/ije/dyi290
   VICTORA CG, 1987, ANN HUM BIOL, V14, P49, DOI 10.1080/03014468700008831
   Wells JC, 2002, INT J BODY COMP RES, V1, P1
   Wells JCK, 2005, INT J OBESITY, V29, P1192, DOI 10.1038/sj.ijo.0803054
   Wells JCK, 2007, EARLY HUM DEV, V83, P743, DOI 10.1016/j.earlhumdev.2007.09.002
   Wells JCK, 2007, P NUTR SOC, V66, P423, DOI 10.1017/S0029665107005691
   WINTER JSD, 1976, J CLIN ENDOCR METAB, V42, P679, DOI 10.1210/jcem-42-4-679
   Yajnik C S, 2002, Obes Rev, V3, P217, DOI 10.1046/j.1467-789X.2002.00072.x
   Yajnik CS, 2004, J NUTR, V134, P205
NR 47
TC 52
Z9 54
U1 0
U2 14
PU WILEY-BLACKWELL
PI MALDEN
PA COMMERCE PLACE, 350 MAIN ST, MALDEN 02148, MA USA
SN 1042-0533
J9 AM J HUM BIOL
JI Am. J. Hum. Biol.
PD JAN-FEB
PY 2012
VL 24
IS 1
BP 5
EP 13
DI 10.1002/ajhb.21227
PG 9
WC Anthropology; Biology
SC Anthropology; Life Sciences & Biomedicine - Other Topics
GA 860BH
UT WOS:000297920400002
PM 22121058
OA Green Accepted
DA 2018-12-18
ER

PT J
AU Sur, D
   Gupta, DN
   Mondal, SK
   Ghosh, S
   Manna, B
   Rajendran, K
   Bhattacharya, SK
AF Sur, D
   Gupta, DN
   Mondal, SK
   Ghosh, S
   Manna, B
   Rajendran, K
   Bhattacharya, SK
TI Impact of zinc supplementation on diarrheal morbidity and growth pattern
   of low birth weight infants in Kolkata, India: A randomized,
   double-blind, placebo-controlled, community-based study
SO PEDIATRICS
LA English
DT Article
DE low birth weight; zinc supplementation; diarrhea; nutrition;
   breastfeeding
ID CHILDREN; TRIAL
AB Objective. To assess the impact of zinc supplementation on diarrheal morbidity and growth pattern of low birth weight ( LBW) infants.
   Methodology. In a randomized, double-blind, placebo-controlled, community-based study conducted in the Tiljala slum of eastern Kolkata, India, between 1999 and 2001, a birth cohort of 100 LBW infants was randomly allocated into either an intervention group receiving 1 mL daily dose of 5 mg of elemental zinc as zinc sulfate in vitamin B complex-based syrup or a placebo group receiving an identical placebo of 1 mL of vitamin-based syrup from birth up to 1 completed year of age. Active weekly surveillance was conducted for detection of diarrhea. Anthropometric measurements of each child were recorded once every month as close to the child's birth date as possible. Data were analyzed by using statistical software packages SPSSPC + 4.0 ( SPSS, Inc, Chicago, IL) and Epi Info 6.0 ( Centers for Disease Control and Prevention, Atlanta, GA).
   Results. Among the zinc-supplemented group, diarrheal incidence of 1.36 episodes per child per year were observed, whereas it was 1.93 episodes per child per year among the placebo group, giving a relative risk of 1.4 ( 95% confidence interval: 1.02- 2.00). Linear growth and weight for age showed significant differences between the supplemented and placebo groups only at the end of 1 year. Interestingly, the impact of zinc supplementation was masked to a large extent by the protective action of breastfeeding.
   Conclusions. The study showed that zinc supplementation had a beneficial impact on the incidence of diarrhea and also weight gain among LBW infants.
C1 Natl Inst Cholera & Enter Dis, Div Epidemiol, Beliaghata 700010, Kolkata, India.
RP Sur, D (reprint author), Natl Inst Cholera & Enter Dis, Div Epidemiol, P-33,CIT Rd,Scheme XM, Beliaghata 700010, Kolkata, India.
CR *AM AC PED, 1985, PED NUTR HDB
   Bahl Lalita, 1994, Indian Journal of Pediatrics, V61, P571, DOI 10.1007/BF02751721
   BATES CJ, 1993, BRIT J NUTR, V69, P243, DOI 10.1079/BJN19930026
   Bhutta ZA, 1999, J PEDIATR-US, V135, P689, DOI 10.1016/S0022-3476(99)70086-7
   BLACK RE, 1999, IND S APR 25 27
   BRANDAONETO J, 1995, NUTR RES, V15, P335, DOI 10.1016/0271-5317(95)00003-8
   Brooks W A, 1998, Indian Pediatr, V35, P1173
   COUSINS RJ, 1985, PHYSIOL REV, V65, P238
   DWYER JT, 1982, AM J CLIN NUTR, V35, P204
   Folwaczny C, 1997, J TRACE ELEM MED BIO, V11, P116, DOI 10.1016/S0946-672X(97)80036-3
   FREIL JK, 1985, J PEDIAT GASTROENTER, V4, P746
   FREIL JK, 1993, J PEDIAT GASTROENTER, V17, P97
   FRIEL JK, 1994, NUTRITION, V10, P63
   *GOV IND MIN HLTH, 1994, ANN REP 1993 1994
   HAMBIDGE KM, 1991, NESTLE NUTR WORKS SE, V23, P65
   HAMBIDGE KM, 1989, TXB GASTROENTEROLOGY, P393
   KREBS NF, 1985, AM J CLIN NUTR, V41, P571
   KUPPUSWAMY B, 1976, MANUAL SOCIOECONOMIC
   Osendarp SJM, 2001, LANCET, V357, P1080, DOI 10.1016/S0140-6736(00)04260-4
   RUPAL M, 1991, INDIAN J PEDIATR, V58, P683
   Shrivastava S P, 1993, Indian Pediatr, V30, P779
   Sridhar K., 2002, Indian Journal of Pediatrics, V69, P485, DOI 10.1007/BF02722649
   Sur D, 2001, Indian Pediatr, V38, P381
   WALRAVENS PA, 1992, LANCET, V340, P683, DOI 10.1016/0140-6736(92)92229-9
   WALRAVENS PA, 1989, PEDIATRICS, V83, P532
   Yamey G, 1999, BRIT MED J, V319, P1521
NR 26
TC 50
Z9 52
U1 1
U2 6
PU AMER ACAD PEDIATRICS
PI ELK GROVE VILLAGE
PA 141 NORTH-WEST POINT BLVD,, ELK GROVE VILLAGE, IL 60007-1098 USA
SN 0031-4005
J9 PEDIATRICS
JI Pediatrics
PD DEC
PY 2003
VL 112
IS 6
BP 1327
EP 1332
DI 10.1542/peds.112.6.1327
PG 6
WC Pediatrics
SC Pediatrics
GA 749YK
UT WOS:000186957500017
PM 14654605
DA 2018-12-18
ER

PT J
AU Addo, OY
   Stein, AD
   Fall, CH
   Gigante, DP
   Guntupalli, AM
   Horta, BL
   Kuzawa, CW
   Lee, N
   Norris, SA
   Prabhakaran, P
   Richter, LM
   Sachdev, HS
   Martorell, R
AF Addo, O. Yaw
   Stein, Aryeh D.
   Fall, Caroline H.
   Gigante, Denise P.
   Guntupalli, Aravinda M.
   Horta, Bernardo L.
   Kuzawa, Christopher W.
   Lee, Nanette
   Norris, Shane A.
   Prabhakaran, Poornima
   Richter, Linda M.
   Sachdev, Harshpal S.
   Martorell, Reynaldo
CA Consortium Hlth Orientated Res Tra
TI Maternal Height and Child Growth Patterns
SO JOURNAL OF PEDIATRICS
LA English
DT Article
ID MIDDLE-INCOME COUNTRIES; FOR-GESTATIONAL-AGE; COHORT PROFILE; BIRTH
   COHORT; BODY-COMPOSITION; BLOOD-PRESSURE; STATURE; MORTALITY; HEALTH;
   SIZE
AB Objective To examine associations between maternal height and child growth during 4 developmental periods: intrauterine, birth to age 2 years, age 2 years to mid-childhood (MC), and MC to adulthood.
   Study design Pooled analysis of maternal height and offspring growth using 7630 mother-child pairs from 5 birth cohorts (Brazil, Guatemala, India, the Philippines, and South Africa). We used conditional height measures that control for collinearity in height across periods. We estimated associations between maternal height and offspring growth using multivariate regression models adjusted for household income, child sex, birth order, and study site.
   Results Maternal height was associated with birth weight and with both height and conditional height at each age examined. The strongest associations with conditional heights were for adulthood and 2 years of age. A 1-cm increase in maternal height predicted a 0.024 (95% CI: 0.021-0.028) SD increase in offspring birth weight, a 0.037 (95% CI: 0.033-0.040) SD increase in conditional height at 2 years, a 0.025 (95% CI: 0.021-0.029 SD increase in conditional height in MC, and a 0.044 (95% CI: 0.040-0.048) SD increase in conditional height in adulthood. Short mothers (<150.1 cm) were more likely to have a child who was stunted at 2 years (prevalence ratio = 3.20 (95% CI: 2.80-3.60) and as an adult (prevalence ratio = 4.74, (95% CI: 4.13-5.44). There was no evidence of heterogeneity by site or sex.
   Conclusion Maternal height influences offspring linear growth over the growing period. These influences likely include genetic and non-genetic factors, including nutrition-related intergenerational influences on growth that prevent the attainment of genetic height potential in low-and middle-income countries.
C1 [Addo, O. Yaw; Stein, Aryeh D.; Martorell, Reynaldo] Emory Univ, Rollins Sch Publ Hlth, Hubert Dept Global Hlth, Atlanta, GA 30322 USA.
   [Fall, Caroline H.] Univ Southampton, Lifecourse Epidemiol Unit, MRC, Southampton, Hants, England.
   [Gigante, Denise P.; Horta, Bernardo L.] Univ Fed Pelotas, Postgrad Program Epidemiol, Pelotas, Brazil.
   [Guntupalli, Aravinda M.] Univ Southampton, Ctr Res Ageing, Southampton, Hants, England.
   [Kuzawa, Christopher W.] Northwestern Univ, Dept Anthropol, Evanston, IL 60208 USA.
   [Lee, Nanette] Univ San Carlos, Off Populat Studies Fdn, Cebu, Philippines.
   [Norris, Shane A.; Richter, Linda M.] Univ Witwatersrand, Fac Hlth Sci, Wits Dev Pathways Hlth Res Unit, MRC, ZA-2050 Johannesburg, South Africa.
   [Norris, Shane A.; Richter, Linda M.] Human Sci Res Council, Johannesburg, South Africa.
   [Sachdev, Harshpal S.] Sitaram Bhartia Inst Sci & Res, Dept Pediat, New Delhi, India.
RP Addo, OY (reprint author), Emory Univ, Rollins Sch Publ Hlth, Hubert Dept Global Hlth, Mailstop 1599-001-BX SPH GH,1599 Clifton Rd NE, Atlanta, GA 30322 USA.
EM Yaw.addo@emory.edu
RI Horta, Bernardo/A-7604-2008
OI Horta, Bernardo/0000-0001-9843-412X; Osmond, Clive/0000-0002-9054-4655;
   Stein, Aryeh/0000-0003-1138-6458; Addo, O.Yaw/0000-0003-1269-759X
FU Bill and Melinda Gates Foundation; The Wellcome Trust (United Kingdom);
   Institute of Nutrition of Central America; Panama Nutrition Trial Cohort
   (Guatemala); US National Institutes of Health; US National Science
   Foundation; Pelotas Birth Cohort (Brazil) Wellcome Trust; New Delhi
   Birth Cohort Study (India); Indian Council of Medical Research; US
   National Center for Health Statistics; Medical Research Council (United
   Kingdom); British Heart Foundation; Birth to Twenty Cohort (South
   Africa); Wellcome Trust; Human Sciences Research Council; South African
   Medical Research Council; South-African Netherlands Program on
   Alternative Development; Anglo-American Chairman's Fund; University of
   the Witwatersrand; Cebu Longitudinal Health, and Nutrition Survey (the
   Philippines) US National Institutes of Health; Medical Research Council
   [MC_UU_12011/3, G1001333, MC_UP_A620_1016]
FX The current COHORTS analysis is supported by the Bill and Melinda Gates
   Foundation and The Wellcome Trust (United Kingdom). Funding for data
   collection for the five Cohorts were: Institute of Nutrition of Central
   America, Panama Nutrition Trial Cohort (Guatemala), US National
   Institutes of Health, and US National Science Foundation; Pelotas Birth
   Cohort (Brazil) Wellcome Trust; New Delhi Birth Cohort Study (India),
   Indian Council of Medical Research, US National Center for Health
   Statistics, Medical Research Council (United Kingdom), and British Heart
   Foundation; Birth to Twenty Cohort (South Africa), Wellcome Trust, Human
   Sciences Research Council, South African Medical Research Council,
   South-African Netherlands Program on Alternative Development,
   Anglo-American Chairman's Fund and University of the Witwatersrand; and
   Cebu Longitudinal Health, and Nutrition Survey (the Philippines) US
   National Institutes of Health. The authors declare no conflicts of
   interest.
CR Adair LS, 2011, INT J EPIDEMIOL, V40, P619, DOI 10.1093/ije/dyq085
   Adair LS, 2009, AM J CLIN NUTR, V89, P1383, DOI 10.3945/ajcn.2008.27139
   Al-Sahab B, 2011, AM J EPIDEMIOL, V173, P971, DOI 10.1093/aje/kwq496
   de Onis M, 2006, ACTA PAEDIATR, V95, P76, DOI 10.1080/08035320500495548
   de Onis M, 2007, B WORLD HEALTH ORGAN, V85, P660, DOI 10.2471/BLT.07.043497
   Duggleby SL, 2001, CLIN SCI, V101, P65, DOI 10.1042/CS20000330
   Ellison Gth, 1997, South Afr J Epidemiol Infect, V12, P91
   Hambidge KM, 2012, J PEDIATR GASTR NUTR, V54, P117, DOI 10.1097/MPG.0b013e3182331748
   Ibanez L, 2000, PEDIATR RES, V47, P575, DOI 10.1203/00006450-200005000-00003
   Judge TA, 2004, J APPL PSYCHOL, V89, P428, DOI 10.1037/0021-9010.89.3.428
   Knight B, 2005, EARLY HUM DEV, V81, P823, DOI 10.1016/j.earlhumdev.2005.06.003
   KUH D, 1989, INT J EPIDEMIOL, V18, P663, DOI 10.1093/ije/18.3.663
   Leger J, 1997, BRIT MED J, V315, P341
   Little RJA, 2002, STAT ANAL MISSING DA
   MARTORELL R, 1994, EUR J CLIN NUTR, V48, pS45
   MARTORELL R, 1981, HUM BIOL, V53, P303
   Martorell R, 2012, PAEDIATR PERINAT EP, V26, P302, DOI 10.1111/j.1365-3016.2012.01298.x
   Monden CWS, 2009, AM J HUM BIOL, V21, P305, DOI 10.1002/ajhb.20860
   Ozaltin E, 2010, JAMA-J AM MED ASSOC, V303, P1507, DOI 10.1001/jama.2010.450
   Pollet TV, 2008, AM J HUM BIOL, V20, P264, DOI 10.1002/ajhb.20708
   Ramakrishnan U, 1999, J NUTR, V129, p544S, DOI 10.1093/jn/129.2.544S
   Richter L, 2007, INT J EPIDEMIOL, V36, P504, DOI 10.1093/ije/dym016
   Richter LM, 2012, INT J EPIDEMIOL, V41, P621, DOI 10.1093/ije/dyq251
   Sachdev HS, 2005, AM J CLIN NUTR, V82, P456
   Stein AD, 2003, AM J CLIN NUTR, V78, P162
   Stein AD, 2008, INT J EPIDEMIOL, V37, P716, DOI 10.1093/ije/dyn028
   Stein AD, 2010, AM J HUM BIOL, V22, P353, DOI 10.1002/ajhb.20998
   Subramanian SV, 2009, JAMA-J AM MED ASSOC, V301, P1691, DOI 10.1001/jama.2009.548
   Susser E, 2012, ANNU REV ANTHROPOL, V41, P577, DOI 10.1146/annurev-anthro-081309-145645
   TANNER JM, 1970, ARCH DIS CHILD, V45, P755, DOI 10.1136/adc.45.244.755
   Tanner JM., 1962, GROWTH ADOLESCENCE G
   TIISALA R, 1971, ACTA PAEDIATR SCAND, P42
   Ulijaszek SJ, 1999, BRIT J NUTR, V82, P165, DOI 10.1017/S0007114599001348
   Varela-Silva MI, 2009, AM J HUM BIOL, V21, P657, DOI 10.1002/ajhb.20883
   Victora CG, 2008, LANCET, V371, P340, DOI 10.1016/S0140-6736(07)61692-4
   Victora CG, 2010, PEDIATRICS, V125, pE473, DOI 10.1542/peds.2009-1519
   Victora CG, 2006, INT J EPIDEMIOL, V35, P237, DOI 10.1093/ije/dyi290
   Wells JCK, 2011, AM J EPIDEMIOL, V174, P1028, DOI 10.1093/aje/kwr232
NR 38
TC 48
Z9 52
U1 0
U2 15
PU MOSBY-ELSEVIER
PI NEW YORK
PA 360 PARK AVENUE SOUTH, NEW YORK, NY 10010-1710 USA
SN 0022-3476
EI 1097-6833
J9 J PEDIATR-US
JI J. Pediatr.
PD AUG
PY 2013
VL 163
IS 2
BP 549
EP +
DI 10.1016/j.jpeds.2013.02.002
PG 7
WC Pediatrics
SC Pediatrics
GA 198YG
UT WOS:000322959500049
PM 23477997
OA Other Gold, Green Accepted, Green Published
DA 2018-12-18
ER

PT J
AU Aggarwal, R
   Ghoshal, UC
   Naik, SR
AF Aggarwal, R
   Ghoshal, UC
   Naik, SR
TI Assessment of cost-effectiveness of universal hepatitis B immunization
   in a low-income country with intermediate endemicity using a Markov
   model
SO JOURNAL OF HEPATOLOGY
LA English
DT Article; Proceedings Paper
CT Joint Meeting of the
   Indian-Association-for-the-Study-of-the-Liver/European-Association-for-t
   he-Study-of-the-Liver
CY MAR 31-APR 02, 2002
CL NEW DELHI, INDIA
SP Indian Assoc Study Liver, European Assoc Study Liver
DE cost-benefit analysis; cost-utility analysis; economic analysis;
   hepatitis B virus; prevention; Monte-Carlo simulation
ID HEPATOCELLULAR-CARCINOMA; PROGNOSTIC INDICATORS; BENEFIT-ANALYSIS;
   CIRRHOSIS; VIRUS; VACCINATION; CHILDREN; SURVIVAL; GAMBIA
AB Background/Aims: Most countries with high hepatitis B (HB) virus endemicity and most high-income countries have introduced immunization programmes against this infection. However, several low-income countries with intermediate HB endemicity have not done so. We performed a cost-effectiveness analysis of universal childhood HB immunization in such countries using India as an example, since available data on this aspect are limited.
   Methods: Marginal cost of every life-year and quality-adjusted life-year (QALY) gained with universal HB vaccination was calculated using a Markov model. Two types of analyses (including and excluding expenditure on treatment of long-term complications of HB infection) were done. Several sensitivity analyses and Monte-Carlo simulation were performed.
   Results: Universal immunization reduced the HB carrier rate by 71%, and increased the number of years and QALY lived by a birth-cohort by 0.173 years (61.072 vs. 60.899 years) and 0.213 years (61.056 vs. 60.843 years), respectively. Marginal costs were US$16.27 per life-year gained and US$13.22 per QALY gained, much lower than annual per capita income. One-way sensitivity analysis and Monte-Carlo simulation confirmed the robustness of the conclusions.
   Conclusions: Universal HB immunization is highly cost-effective in low-income countries with intermediate endemicity rates. (C) 2002 European Association for the Study of the Liver. Published by Elsevier Science B.V. All rights reserved.
C1 Sanjay Gandhi Postgrad Inst Med Sci, Dept Gastroenterol, Lucknow 226014, Uttar Pradesh, India.
RP Aggarwal, R (reprint author), Sanjay Gandhi Postgrad Inst Med Sci, Dept Gastroenterol, Lucknow 226014, Uttar Pradesh, India.
EM rakesh@sgpgi.ac.in
OI Aggarwal, Rakesh/0000-0001-9689-494X
CR Aggarwal R., 1994, National Medical Journal of India, V7, P216
   AGGARWAL R, 2002, IN PRESS NATL MED J, V15
   Aoki N, 2000, GASTROINTEST ENDOSC, V52, P707, DOI 10.1067/mge.2000.110729
   Chang MH, 1997, NEW ENGL J MED, V336, P1855, DOI 10.1056/NEJM199706263362602
   Cher DJ, 1997, J AM MED INFORM ASSN, V4, P301, DOI 10.1136/jamia.1997.0040301
   CHOTARD J, 1992, J INFECT DIS, V166, P764, DOI 10.1093/infdis/166.4.764
   DAMICO G, 1986, DIGEST DIS SCI, V31, P468, DOI 10.1007/BF01320309
   DEJONGH FE, 1992, GASTROENTEROLOGY, V103, P1630, DOI 10.1016/0016-5085(92)91188-A
   Dusheiko GM, 1995, HEPATOLOGY, V22, P1863, DOI 10.1016/0270-9139(95)90216-3
   Edmunds W J, 1998, Commun Dis Public Health, V1, P221
   FATTOVICH G, 1995, HEPATOLOGY, V21, P77
   Fenn P, 1996, J INFECTION, V32, P197, DOI 10.1016/S0163-4453(96)80019-3
   Garuz R, 1997, VACCINE, V15, P1652, DOI 10.1016/S0264-410X(97)00083-2
   GINSBERG GM, 1992, B WORLD HEALTH ORGAN, V70, P757
   HALL AJ, 1993, T ROY SOC TROP MED H, V87, P333, DOI 10.1016/0035-9203(93)90154-I
   *INT I POP SCI, 2000, IND NAT FAM HLTH SUR, P178
   KANE M, 1995, VACCINE, V13, pS47
   KANE MA, 1993, DIS CONTROL PRIORITI, P321
   Lee WM, 1997, NEW ENGL J MED, V337, P1733, DOI 10.1056/NEJM199712113372406
   LIAW YF, 1989, LIVER, V9, P235
   LouisJacques O, 1997, J PEDIATR GASTR NUTR, V24, P25, DOI 10.1097/00005176-199701000-00008
   McMahon BJ, 2001, ANN INTERN MED, V135, P759, DOI 10.7326/0003-4819-135-9-200111060-00006
   Medley GF, 2001, NAT MED, V7, P619, DOI 10.1038/87953
   Miller MA, 2000, HEALTH ECON, V9, P19, DOI 10.1002/(SICI)1099-1050(200001)9:1<19::AID-HEC487>3.3.CO;2-3
   Miller Mark A., 2000, Indian Journal of Pediatrics, V67, P299, DOI 10.1007/BF02758178
   *MIN HLTH FAM WELF, 1999, EV ROUT IMM 1997 98
   MITTAL SK, 2001, INDIAN J PEDIAT S1, V68, P561
   SONNENBERG FA, 1993, MED DECIS MAKING, V13, P322, DOI 10.1177/0272989X9301300409
   Stein K, 2002, GUT, V50, P253, DOI 10.1136/gut.50.2.253
   Tyagarajan SP, 1996, HEPATITIS B INDIA PR, P5
   Vryheid RE, 2000, VACCINE, V19, P1026, DOI 10.1016/S0264-410X(00)00239-5
   Wiewiora-Pilecka D, 2000, VACCINE, V18, pS52, DOI 10.1016/S0264-410X(99)00465-X
   WONG JB, 1995, ANN INTERN MED, V122, P664, DOI 10.7326/0003-4819-122-9-199505010-00004
   *WORLD BANK, 2002, DAT STAT COUNTR CLAS
   *WORLD BANK, 2001, DEV DAT COUNTR DAT
   *WORLD HLTH ASS, 1992, RES WHA 45 17 IMM VA
NR 36
TC 45
Z9 45
U1 0
U2 5
PU ELSEVIER SCIENCE BV
PI AMSTERDAM
PA PO BOX 211, 1000 AE AMSTERDAM, NETHERLANDS
SN 0168-8278
EI 1600-0641
J9 J HEPATOL
JI J. Hepatol.
PD FEB
PY 2003
VL 38
IS 2
BP 215
EP 222
DI 10.1016/S0168-8278(02)00382-3
PG 8
WC Gastroenterology & Hepatology
SC Gastroenterology & Hepatology
GA 643ZF
UT WOS:000180892900012
PM 12547411
DA 2018-12-18
ER

PT J
AU Krishnaveni, GV
   Veena, SR
   Karat, SC
   Yajnik, CS
   Fall, CHD
AF Krishnaveni, Ghattu V.
   Veena, Sargoor R.
   Karat, Samuel C.
   Yajnik, Chittaranjan S.
   Fall, Caroline H. D.
TI Association between maternal folate concentrations during pregnancy and
   insulin resistance in Indian children
SO DIABETOLOGIA
LA English
DT Article
DE Child; Folate; Homocysteine; Insulin resistance; Pregnancy; Programming;
   Vitamin B12
ID ANTENATAL MICRONUTRIENT SUPPLEMENTATION; VITAMIN-B-12 STATUS;
   MICROBIOLOGICAL ASSAY; CARDIOVASCULAR-DISEASE; GLUCOSE-TOLERANCE;
   SOUTH-INDIA; RURAL NEPAL; BONE MASS; NUTRITION; LIFE
AB Aims/hypothesis In an Indian birth cohort, higher maternal homocysteine concentration in pregnancy was associated with lower birthweight of the offspring. Lower maternal vitamin B12 and higher folate concentrations were associated with higher offspring insulin resistance. Disordered one-carbon metabolism during early development may increase later metabolic risk. We explored these associations in another birth cohort in India at three age points.
   Methods We measured plasma vitamin B12, folate and homocysteine concentrations at 30 +/- 2 weeks' gestation in 654 women who delivered at one hospital. Neonatal anthropometry was recorded, and the children's glucose and insulin concentrations were measured at 5, 9.5 and 13.5 years of age. Insulin resistance was estimated using HOMA of insulin resistance (HOMA-IR).
   Results Maternal homocysteine concentrations were inversely associated with all neonatal anthropometric measurements (p < 0.05), and positively associated with glucose concentrations in the children at 5 (30 min; p = 0.007) and 9.5 years of age (120 min; p = 0.02). Higher maternal folate concentrations were associated with higher HOMA-IR in the children at 9.5 (p = 0.03) and 13.5 years of age (p = 0.03). Maternal vitamin B12 concentrations were unrelated to offspring outcomes.
   Conclusions/interpretation Maternal vitamin B12 status did not predict insulin resistance in our cohort. However, associations of maternal homocysteine and folate concentrations with birth size, and with childhood insulin resistance and glycaemia in the offspring, suggest a role for nutritionally driven disturbances in one-carbon metabolism in fetal programming of diabetes.
C1 [Krishnaveni, Ghattu V.; Veena, Sargoor R.; Karat, Samuel C.] CSI Holdsworth Mem Hosp, Epidemiol Res Unit, Mysore 570021, Karnataka, India.
   [Yajnik, Chittaranjan S.] KEM Hosp, Diabet Unit, Pune, Maharashtra, India.
   [Fall, Caroline H. D.] Southampton Gen Hosp, MRC Lifecourse Epidemiol Unit, Southampton SO9 4XY, Hants, England.
RP Krishnaveni, GV (reprint author), CSI Holdsworth Mem Hosp, Epidemiol Res Unit, POB 38, Mysore 570021, Karnataka, India.
EM gv.krishnaveni@gmail.com
OI Krishnaveni, Ghattu V/0000-0002-6532-8272
FU Parthenon Trust (Switzerland); Medical Research Council (UK); Wellcome
   Trust [079877/Z/06/Z, 095147/Z/10/Z]; Fogarty International Center;
   Eunice Kennedy Shriver National Institute of Child Health & Human
   Development at the National Institutes of Health, USA [1 D43 HD065249];
   DFID; Medical Research Council [MC_UP_A620_1016, MC_UU_12011/3,
   MR/J000094/1]
FX The Parthenon Cohort was initially funded by the Parthenon Trust
   (Switzerland) and is now supported by the Medical Research Council (UK),
   DFID and the Wellcome Trust (079877/Z/06/Z and 095147/Z/10/Z).; G. V.
   Krishnaveni was mentored in non-communicable disease epidemiology
   supported by Fogarty International Center and the Eunice Kennedy Shriver
   National Institute of Child Health & Human Development at the National
   Institutes of Health, USA (grant no. 1 D43 HD065249).
CR BARKER DJP, 1993, LANCET, V341, P938, DOI 10.1016/0140-6736(93)91224-A
   CARPENTER MW, 1982, AM J OBSTET GYNECOL, V144, P768, DOI 10.1016/0002-9378(82)90349-0
   Clarke R, 2004, AGE AGEING, V33, P34, DOI 10.1093/ageing/afg109
   Ganpule A, 2006, J CLIN ENDOCR METAB, V91, P2994, DOI 10.1210/jc.2005-2431
   Hay G, 2010, J NUTR, V140, P557, DOI 10.3945/jn.109.117424
   Hill JC, 2005, ACTA OBSTET GYN SCAN, V84, P159, DOI 10.1111/j.0001-6349.2005.00670.x
   Hogeveen M, 2012, AM J CLIN NUTR, V95, P130, DOI 10.3945/ajcn.111.016212
   Hogeveen M, 2010, AM J OBSTET GYNECOL, V202, DOI 10.1016/j.ajog.2010.01.045
   HORNE DW, 1988, CLIN CHEM, V34, P2357
   IIPS (International Institute of Population Studies), 2001, NAT FAM HLTH SURV NF
   Jiang TN, 2005, J NUTR, V135, P1106
   Jones R. Huw, 2007, Archives of Physiology and Biochemistry, V113, P25, DOI 10.1080/13813450701318484
   KELLEHER BP, 1991, J CLIN PATHOL, V44, P592, DOI 10.1136/jcp.44.7.592
   KELLEHER BP, 1987, CLIN CHEM, V33, P52
   Krishnaveni GV, 2009, DIABETOLOGIA, V52, P2350, DOI 10.1007/s00125-009-1499-0
   Krishnaveni GV, 2011, AM J CLIN NUTR, V93, P628, DOI 10.3945/ajcn.110.003921
   Krishnaveni GV, 2010, DIABETES CARE, V33, P402, DOI 10.2337/dc09-1393
   Krishnaveni GV, 2005, DIABETES CARE, V28, P2919, DOI 10.2337/diacare.28.12.2919
   Langley-Evans SC, 2005, MATERN CHILD NUTR, V1, P142, DOI 10.1111/j.1740-8709.2005.00015.x
   Lindblad B, 2005, ACTA OBSTET GYN SCAN, V84, P1055, DOI 10.1111/j.0001-6349.2005.00876.x
   Lumley J, 2001, COCHRANE DB SYST REV, V3, DOI DOI 10.1002/14651858.CD001056
   MATTHEWS DR, 1985, DIABETOLOGIA, V28, P412, DOI 10.1007/BF00280883
   Muthayya S, 2006, EUR J CLIN NUTR, V60, P791, DOI 10.1038/sj.ejcn.1602383
   Nijhout HF, 2004, J BIOL CHEM, V279, P55008, DOI 10.1074/jbc.M410818200
   OCKE MC, 1995, J CLIN EPIDEMIOL, V48, P1077, DOI 10.1016/0895-4356(94)00232-F
   Rao S, 2001, J NUTR, V131, P1217
   Refsum H, 2004, CLIN CHEM, V50, P3, DOI 10.1373/clinchem.2003.021634
   Relton CL, 2005, BRIT J NUTR, V93, P593, DOI 10.1079/BJN20041395
   Sauer J, 2009, CURR OPIN CLIN NUTR, V12, P30, DOI 10.1097/MCO.0b013e32831cec62
   Morris MS, 2007, AM J CLIN NUTR, V85, P193
   Scholl TO, 1996, AM J CLIN NUTR, V63, P520
   SHANE B, 1985, ANNU REV NUTR, V5, P115, DOI 10.1146/annurev.nu.05.070185.000555
   SHIPCHANDLER MT, 1995, CLIN CHEM, V41, P991
   Sinclair KD, 2007, P NATL ACAD SCI USA, V104, P19351, DOI 10.1073/pnas.0707258104
   Smith AD, 2008, AM J CLIN NUTR, V87, P517
   Stewart CP, 2011, J NUTR, V141, P1912, DOI 10.3945/jn.111.144717
   Stewart CP, 2009, J NUTR, V139, P1575, DOI 10.3945/jn.109.106666
   Tanner JM, 1962, GROWTH ADOLESCENCE
   Tobias JH, 2005, OSTEOPOROSIS INT, V16, P1731, DOI 10.1007/s00198-005-1912-6
   Veena SR, 2010, J NUTR, V140, P1014, DOI 10.3945/jn.109.118075
   Waterland RA, 2003, MOL CELL BIOL, V23, P5293, DOI 10.1128/MCB.23.15.5293-5300.2003
   Yajnik CS, 2008, DIABETOLOGIA, V51, P29, DOI 10.1007/s00125-007-0793-y
   Yajnik CS, 2009, INT J GYNECOL OBSTET, V104, pS27, DOI 10.1016/j.ijgo.2008.11.034
   Yajnik CS, 2005, ASIA PAC J CLIN NUTR, V14, P179
NR 44
TC 43
Z9 47
U1 0
U2 20
PU SPRINGER
PI NEW YORK
PA 233 SPRING ST, NEW YORK, NY 10013 USA
SN 0012-186X
EI 1432-0428
J9 DIABETOLOGIA
JI Diabetologia
PD JAN
PY 2014
VL 57
IS 1
BP 110
EP 121
DI 10.1007/s00125-013-3086-7
PG 12
WC Endocrinology & Metabolism
SC Endocrinology & Metabolism
GA 270QG
UT WOS:000328332900014
PM 24162586
OA Green Published, Other Gold
DA 2018-12-18
ER

PT J
AU Jagai, JS
   Sarkar, R
   Castronovo, D
   Kattula, D
   McEntee, J
   Ward, H
   Kang, G
   Naumova, EN
AF Jagai, Jyotsna S.
   Sarkar, Rajiv
   Castronovo, Denise
   Kattula, Deepthi
   McEntee, Jesse
   Ward, Honorine
   Kang, Gagandeep
   Naumova, Elena N.
TI Seasonality of Rotavirus in South Asia: A Meta-Analysis Approach
   Assessing Associations with Temperature, Precipitation, and Vegetation
   Index
SO PLOS ONE
LA English
DT Article
ID HOSPITAL-BASED SURVEILLANCE; AGED LESS-THAN-5 YEARS; ACUTE WATERY
   DIARRHEA; TIME-SERIES ANALYSIS; GLOBAL SEASONALITY; CHILDHOOD DIARRHEA;
   GENOMIC DIVERSITY; NORTHERN INDIA; DISEASE BURDEN; BIRTH COHORT
AB Background: Rotavirus infection causes a significant proportion of diarrhea in infants and young children worldwide leading to dehydration, hospitalization, and in some cases death. Rotavirus infection represents a significant burden of disease in developing countries, such as those in South Asia.
   Methods: We conducted a meta-analysis to examine how patterns of rotavirus infection relate to temperature and precipitation in South Asia. Monthly rotavirus data were abstracted from 39 published epidemiological studies and related to monthly aggregated ambient temperature and cumulative precipitation for each study location using linear mixed-effects models. We also considered associations with vegetation index, gathered from remote sensing data. Finally, we assessed whether the relationship varied in tropical climates and humid mid-latitude climates.
   Results: Overall, as well as in tropical and humid mid-latitude climates, low temperature and precipitation levels are significant predictors of an increased rate of rotaviral diarrhea. A 1 degrees C decrease in monthly ambient temperature and a decrease of 10 mm in precipitation are associated with 1.3% and 0.3% increase above the annual level in rotavirus infections, respectively. When assessing lagged relationships, temperature and precipitation in the previous month remained significant predictors and the association with temperature was stronger in the tropical climate. The same association was seen for vegetation index; a seasonal decline of 0.1 units results in a 3.8% increase in rate of rotavirus.
   Conclusions: In South Asia the highest rate of rotavirus was seen in the colder, drier months. Meteorological characteristics can be used to better focus and target public health prevention programs.
C1 [Jagai, Jyotsna S.] US EPA, Natl Hlth & Environm Effects Res Lab, Off Res & Dev, Res Triangle Pk, NC 27711 USA.
   [Jagai, Jyotsna S.; Ward, Honorine; Naumova, Elena N.] Tufts Univ, Sch Med, Dept Publ Hlth & Community Med, Boston, MA 02111 USA.
   [Sarkar, Rajiv; Kattula, Deepthi; Ward, Honorine; Kang, Gagandeep; Naumova, Elena N.] Christian Med Coll & Hosp, Vellore, Tamil Nadu, India.
   [Castronovo, Denise] Mapping Sustainabil LLC, Jupiter, FL USA.
   [McEntee, Jesse] Cardiff Univ, ESRC Ctr Business Relationships Accountabil Susta, Cardiff, S Glam, Wales.
   [Naumova, Elena N.] Tufts Univ, Dept Civil & Environm Engn, Sch Engn, Medford, MA 02155 USA.
RP Jagai, JS (reprint author), US EPA, Natl Hlth & Environm Effects Res Lab, Off Res & Dev, Res Triangle Pk, NC 27711 USA.
EM jagai.jyotsna@epa.gov; elena.naumova@tufts.edu
OI Naumova, Elena/0000-0002-9562-4734; Kang, Gagandeep/0000-0002-3656-564X
FU National Institute of Environmental Health Sciences [NIEHS ES 013171];
   CDC/IMCR; National Institutes of Health (NIH); Ruth L. Kirschstein NIH
   National Research Trainee Fellowship [T90-DK070117-05]; FIC Global
   Infectious Disease Research Training grant [D43 TW007392]; PHS grant
   "Molecular epidemiology of cryptosporidiosis in India" [R03 TW2711]; PHS
   grant "Immune Response to Cryptosporidium in a Birth Cohort of Children
   of South India" [NIAID R01 AI072222]; CDC/Indo-US Concept "Environmental
   Indicators for Diarrheal Infections in South India"; Global Infectious
   Disease Research Training Grant [D43TW007392]
FX This work was funded in part by the National Institute of Environmental
   Health Sciences (NIEHS ES 013171, ENN); CDC/IMCR, National Institutes of
   Health (NIH), Ruth L. Kirschstein NIH National Research Trainee
   Fellowship (T90-DK070117-05, JSJ); FIC Global Infectious Disease
   Research Training grant (D43 TW007392, RS); PHS grants "Molecular
   epidemiology of cryptosporidiosis in India" (R03 TW2711, GK) and "Immune
   Response to Cryptosporidium in a Birth Cohort of Children of South
   India" (NIAID R01 AI072222, HW); CDC/Indo-US Concept "Environmental
   Indicators for Diarrheal Infections in South India" (ENN); and the
   Global Infectious Disease Research Training Grant (D43TW007392; GK). The
   funders had no role in study design, data collection and analysis,
   decision to publish, or preparation of the manuscript.
CR Ahmed K, 2010, VIRUS GENES, V40, P347, DOI 10.1007/s11262-010-0463-x
   Ahmed K, 2010, ARCH VIROL, V155, P71, DOI 10.1007/s00705-009-0552-0
   Ananthan S, 2000, INDIAN J MED RES, V111, P50
   ANSARI SA, 1991, REV INFECT DIS, V13, P448
   Armah GE, 2010, LANCET, V376, P606, DOI 10.1016/S0140-6736(10)60889-6
   Atchison CJ, 2009, EPIDEMIOL INFECT, V137, P957, DOI 10.1017/S0950268808001933
   Bahl R, 2005, J INFECT DIS, V192, pS114, DOI 10.1086/431497
   Banerjee I, 2006, J CLIN MICROBIOL, V44, P2468, DOI 10.1128/JCM.01882-05
   Bavia M. E., 2005, Parassitologia (Rome), V47, P165
   BHAT P, 1985, INDIAN J MED RES, V82, P105
   BINGNAN F, 1991, Journal of Clinical Microbiology, V29, P1359
   BLACK RE, 1982, AM J EPIDEMIOL, V115, P315, DOI 10.1093/oxfordjournals.aje.a113308
   Bobak M, 2001, HUM REPROD, V16, P1512, DOI 10.1093/humrep/16.7.1512
   Bresee J, 2004, EMERG INFECT DIS, V10, P988, DOI 10.3201/eid1006.030519
   BROOR S, 1993, J DIARRHOEAL DIS RES, V11, P14
   BROWN DWG, 1988, J CLIN MICROBIOL, V26, P2410
   Brownstein JS, 2002, VECTOR-BORNE ZOONOT, V2, P157, DOI 10.1089/15303660260613729
   Buttery JP, 2007, CURR OPIN INFECT DIS, V20, P253, DOI 10.1097/QCO.0b013e32813aeaac
   Chakravarti A, 2010, SE ASIAN J TROP MED, V41, P1145
   COOK SM, 1990, B WORLD HEALTH ORGAN, V68, P171
   Cringoli G., 2005, Parassitologia (Rome), V47, P51
   Cunliffe NA, 1998, B WORLD HEALTH ORGAN, V76, P525
   D'Souza RM, 2008, EPIDEMIOL INFECT, V136, P56, DOI 10.1017/S0950268807008229
   Deering D.W., 1975, 10TH P INT S REM SEN, V2, P1169
   Gebre-Michael T., 2005, Parassitologia (Rome), V47, P135
   Glass RI, 2006, ADV EXP MED BIOL, V582, P45
   Global Land Cover Facilty GLCF, 2011, GLOB INV MOD MAPP ST
   GOWARD SN, 1985, VEGETATIO, V64, P3, DOI 10.1007/BF00033449
   Jagai JS, 2009, ENVIRON RES, V109, P465, DOI 10.1016/j.envres.2009.02.008
   Kang G, 2009, J INFECT DIS, V200, pS147, DOI 10.1086/605031
   KHAN MU, 1988, T ROY SOC TROP MED H, V82, P485, DOI 10.1016/0035-9203(88)90172-1
   Lam D A, 1991, Adv Exp Med Biol, V286, P73
   LAM DA, 1991, SOC BIOL, V38, P51
   Levy K, 2009, INT J EPIDEMIOL, V38, P1487, DOI 10.1093/ije/dyn260
   Lipsitch M, 2009, P NATL ACAD SCI USA, V106, P3645, DOI 10.1073/pnas.0900933106
   LIU HQ, 1995, IEEE T GEOSCI REMOTE, V33, P457, DOI 10.1109/36.377946
   Mishra V, 2010, CLIN MICROBIOL INFEC, V16, P45, DOI 10.1111/j.1469-0691.2009.02772.x
   Moe K, 2005, J INFECT DIS, V192, pS111, DOI 10.1086/431509
   Nair GB, 2010, GUT PATHOG, V2, DOI 10.1186/1757-4749-2-4
   NATH G, 1992, INDIAN J MED RES-A, V95, P259
   National Aeronautics and Space Administration Earth Observatory, 2011, MEAS VEG NDVI EVI
   Naumova EN, 2007, EPIDEMIOL INFECT, V135, P281, DOI 10.1017/S0950268806006698
   Naumova EN, 2007, STAT IND TECHNOL, P437, DOI 10.1007/978-0-8176-4542-7_28
   Nishio O, 2000, PEDIATR INT, V42, P425, DOI 10.1046/j.1442-200x.2000.01256.x
   Nyambat B, 2009, J INFECT DIS, V200, pS160, DOI 10.1086/605030
   PANIKER CKJ, 1982, B WORLD HEALTH ORGAN, V60, P123
   Parashar UD, 2003, EMERG INFECT DIS, V9, P565, DOI 10.3201/eid0905.020562
   Parashar UD, 1998, EMERG INFECT DIS, V4, P561, DOI 10.3201/eid0404.980406
   Parashar UD, 2006, EMERG INFECT DIS, V12, P304
   Parashar UD, 2009, J INFECT DIS, V200, pS9, DOI 10.1086/605025
   PATWARI AK, 1994, J TROP PEDIATRICS, V40, P214, DOI 10.1093/tropej/40.4.214
   Peel MC, 2007, HYDROL EARTH SYST SC, V11, P1633, DOI 10.5194/hess-11-1633-2007
   Phukan Anil C, 2003, Indian J Pathol Microbiol, V46, P274
   Pitzer VE, 2011, J R SOC INTERFACE, V8, P1584, DOI 10.1098/rsif.2011.0062
   Pitzer VE, 2009, SCIENCE, V325, P290, DOI 10.1126/science.1172330
   Purohit SG, 1998, J DIARRHOEAL DIS RES, V16, P74
   Qadri F, 2007, INFECT IMMUN, V75, P3961, DOI 10.1128/IAI.00459-07
   Qazi R, 2009, VACCINE, V27, pF25, DOI 10.1016/j.vaccine.2009.08.064
   Rahman M, 2007, EMERG INFECT DIS, V13, P18, DOI 10.3201/eid1301.060910
   RAM S, 1990, INDIAN J MED RES-A, V91, P167
   Rouse JW, 1974, MONITORING VEGETATIO, P3010
   SAHA MR, 1984, T ROY SOC TROP MED H, V78, P818, DOI 10.1016/0035-9203(84)90031-2
   Sarkar R, 2008, EPIDEMIOLOGY, V19, pS307
   Shaman J, 2010, PLOS BIOL, V8, DOI 10.1371/journal.pbio.1000316
   Sharma S, 2008, J CLIN MICROBIOL, V46, P1343, DOI 10.1128/JCM.02358-07
   Sherchand JB, 2009, J INFECT DIS, V200, pS182, DOI 10.1086/605046
   Shi PY, 2010, BMC PUBLIC HEALTH, V10, DOI 10.1186/1471-2458-10-778
   Singh V, 1989, Indian J Gastroenterol, V8, P23
   STOLL BJ, 1982, BRIT MED J, V285, P1185, DOI 10.1136/bmj.285.6349.1185
   TABASSUM S, 1994, J MED VIROL, V43, P50, DOI 10.1002/jmv.1890430110
   Tanaka G, 2007, PEDIATR INFECT DIS J, V26, P1014, DOI 10.1097/INF.0b013e318125721c
   Tate JE, 2009, VACCINE, V27, pF18, DOI 10.1016/j.vaccine.2009.08.098
   Tate JE, 2009, PEDIATRICS, V124, P465, DOI 10.1542/peds.2008-3528
   Tatte VS, 2010, J MED VIROL, V82, P519, DOI 10.1002/jmv.21708
   Torok TJ, 1997, PEDIATR INFECT DIS J, V16, P941, DOI 10.1097/00006454-199710000-00007
   U.S. Geological Survey USGS, 2011, WHAT IS NDVI
   UNICOMB LE, 1993, ARCH VIROL, V132, P201, DOI 10.1007/BF01309854
   Unicomb LE, 1997, PEDIATR INFECT DIS J, V16, P947, DOI 10.1097/00006454-199710000-00008
   Viboud C, 2006, SCIENCE, V312, P447, DOI 10.1126/science.1125237
   Wenger JB, 2010, PLOS ONE, V5, DOI 10.1371/journal.pone.0010187
   Yachha S K, 1994, Indian Pediatr, V31, P27
   Zaman K, 2009, VACCINE, V27, pF31, DOI 10.1016/j.vaccine.2009.08.063
NR 82
TC 43
Z9 43
U1 1
U2 24
PU PUBLIC LIBRARY SCIENCE
PI SAN FRANCISCO
PA 1160 BATTERY STREET, STE 100, SAN FRANCISCO, CA 94111 USA
SN 1932-6203
J9 PLOS ONE
JI PLoS One
PD MAY 31
PY 2012
VL 7
IS 5
AR e38168
DI 10.1371/journal.pone.0038168
PG 14
WC Multidisciplinary Sciences
SC Science & Technology - Other Topics
GA 959TY
UT WOS:000305338500098
PM 22693594
OA DOAJ Gold, Green Published
DA 2018-12-18
ER

PT J
AU Dhillon, PK
   Yeole, BB
   Dikshit, R
   Kurkure, AP
   Bray, F
AF Dhillon, P. K.
   Yeole, B. B.
   Dikshit, R.
   Kurkure, A. P.
   Bray, F.
TI Trends in breast, ovarian and cervical cancer incidence in Mumbai, India
   over a 30-year period, 1976-2005: an age-period-cohort analysis
SO BRITISH JOURNAL OF CANCER
LA English
DT Article
DE neoplasm; breast; ovary; cervix; time trends; India
ID SQUAMOUS-CELL CARCINOMA; BODY-MASS INDEX; 13 EUROPEAN COUNTRIES;
   TEMPORAL VARIATION; INCIDENCE RATES; UNITED-STATES; HONG-KONG;
   MORTALITY; ADENOCARCINOMA; WOMEN
AB BACKGROUND: Demographic, socioeconomic and cultural changes in India have increased longevity, delayed childbearing, decreased parity and resulted in a more westernised lifestyle, contributing to the increasing burden of cancer, especially among women.
   METHODS: We evaluated secular changes in the incidence of breast, cervical and ovarian cancer in Mumbai women aged 30-64 between 1976 and 2005. Age-standardised incidence rates were calculated and presented by site and calendar period. An age-period-cohort (APC) analysis quantified recent time trends and the significance of birth cohort and calendar period effects. The estimated annual percent change (EAPC) was obtained from the drift parameter, expressing the linear time trend common to both calendar period and birth cohort.
   RESULTS: Over the 30-year study period, the age-standardised rates significantly increased for breast cancer (EAPC: 1.1% (95% confidence interval (CI): 1.0, 1.3)), significantly decreased for cervical cancer (EAPC: -1.8% (95% CI: -2.0, -1.6)) and there was no statistically significant change for ovarian cancer (EAPC: 0.3% (95% CI: -0.1, 0.6)). For breast and cervical cancer, the best-fitting model was the APC model.
   CONCLUSIONS: The rates of breast, cervical and ovarian cancer remain low in comparison with western countries, and the divergent trends of breast (increasing) and cervical cancer (decreasing) in Mumbai were similar to those observed in several other Asian countries. The changing risk profile in successive generations - improved education, higher socioeconomic status, later age at marriage and at first child, and lower parity - may in combination partially explain the diverging generational changes in breast and cervical cancer in Mumbai in the last decades. British Journal of Cancer (2011) 105, 723-730. doi:10.1038/bjc.2011.301 www.bjcancer.com Published online 9 August 2011 (C) 2011 Cancer Research UK
C1 [Dhillon, P. K.; Yeole, B. B.; Kurkure, A. P.] Indian Canc Soc, Mumbai Canc Registry, Bombay, Maharashtra, India.
   [Dhillon, P. K.] Publ Hlth Fdn India, S Asia Network Chron Dis, Safdarjung Dev Area C 1152, New Delhi 110016, India.
   [Dikshit, R.] Tata Mem Hosp, Dept Epidemiol, Bombay 400012, Maharashtra, India.
   [Bray, F.] Int Agcy Res Canc, Sect Canc Informat, F-69372 Lyon, France.
RP Dhillon, PK (reprint author), Indian Canc Soc, Mumbai Canc Registry, Bombay, Maharashtra, India.
EM preet.kaur.dhillon@gmail.com
FU International Agency for Research on Cancer Research Training
   Fellowship; NCI [T32 CA009001]; Indian Council of Medical Research
FX We dedicate this paper to the memory of our co-author, colleague and
   friend, Professor BB Yeole, who passed away in January 2011. Professor
   Yeole was the longstanding Director of the Mumbai Cancer Registry and
   one of the chief architects of cancer registration in India. Dr Dhillon
   was supported by an International Agency for Research on Cancer Research
   Training Fellowship and a Cancer Epidemiology Training Grant NCI T32
   CA009001. The Mumbai Cancer registry has been partly funded by the
   National Cancer Registry Program of the Indian Council of Medical
   Research since 1982.
CR Althuis MD, 2005, INT J EPIDEMIOL, V34, P405, DOI 10.1093/ije/dyh414
   Bergstrom R, 1999, BRIT J CANCER, V81, P159, DOI 10.1038/sj.bjc.6690666
   Bray F, 2005, CANCER EPIDEM BIOMAR, V14, P677, DOI 10.1158/1055-9965.EPI-04-0569
   Bray F, 2005, CANCER EPIDEM BIOMAR, V14, P2191, DOI 10.1158/1055-9965.EPI-05-0231
   Bray F, 2005, INT J CANCER, V113, P977, DOI 10.1002/ijc.20649
   Bulk S, 2005, INT J CANCER, V113, P1005, DOI 10.1002/ijc.20678
   Capalash N., 1999, Indian Journal of Cancer, V36, P179
   CLAYTON D, 1987, STAT MED, V6, P449, DOI 10.1002/sim.4780060405
   CLAYTON D, 1987, STAT MED, V6, P469, DOI 10.1002/sim.4780060406
   Curado MP, 2007, IARC SCI PUBLICATION, VIX
   *DIR CENS APPL, 1991, CENS IND CENS POP 2A
   *DIR CENS APPL, 2001, CENS IND 28
   *DIR CENS APPL, 1981, CENS IND CENS POP 2C
   Doll R, 1966, CANC INCIDENCE 5 CON
   Ghaffar A, 2004, BRIT MED J, V328, P807, DOI 10.1136/bmj.328.7443.807
   Gupta R, 2003, J Assoc Physicians India, V51, P470
   HOLFORD TR, 1991, ANNU REV PUBL HEALTH, V12, P425, DOI 10.1146/annurev.pu.12.050191.002233
   Jin F, 1999, INT J CANCER, V83, P435, DOI 10.1002/(SICI)1097-0215(19991112)83:4<435::AID-IJC1>3.0.CO;2-J
   Juneja A, 2003, Indian J Cancer, V40, P15
   KAVARANA NM, 2000, CANC MORBIDITY MORTA
   Key TJ, 2003, J NATL CANCER I, V95, P1218, DOI 10.1093/jnci/djg022
   Kjaerbye-Thygesen A, 2005, ACTA OBSTET GYN SCAN, V84, P1006, DOI 10.1111/j.0001-6349.2005.00878.x
   Leung GM, 2002, BRIT J CANCER, V87, P982, DOI 10.1038/sj.bjc.6600583
   LEVI F, 1994, ANN ONCOL, V5, P747, DOI 10.1093/oxfordjournals.annonc.a058980
   Li CI, 2007, CANCER EPIDEM BIOMAR, V16, P2773, DOI 10.1158/1055-9965.EPI-07-0546
   Li CI, 2003, JAMA-J AM MED ASSOC, V289, P1421, DOI 10.1001/jama.289.11.1421
   Liu S, 2001, INT J GYNECOL CANCER, V11, P24, DOI 10.1046/j.1525-1438.2001.011001024.x
   Marugame T, 2007, JPN J CLIN ONCOL, V37, P802, DOI 10.1093/jjco/hym141
   Minami Y, 1996, JPN J CANCER RES, V87, P10, DOI 10.1111/j.1349-7006.1996.tb00193.x
   Morris CR, 2008, GYNECOL ONCOL, V108, P207, DOI 10.1016/j.ygyno.2007.09.026
   MURRAY CJL, 1996, GLOBAL BURDEN DIS IN
   Nene B, 2007, B WORLD HEALTH ORGAN, V85, P264, DOI 10.2471/BLT.06.031195
   *NFHS, 2000, NFHS2 IIPS
   *NFHS, 1995, NFHS1 IIPS
   Parkin DM, 2005, INT ASS CANC REGISTR, VI-VIII
   Pednekar MS, 2006, BMC PUBLIC HEALTH, V6, DOI 10.1186/1471-2458-6-70
   Prabhakar A. M., 1995, Indian Journal of Cancer, V32, P63
   R Development Core Team, 2008, R LANG ENV STAT COMP
   Reddy K. S., 1993, World Health Statistics Quarterly, V46, P101
   Reddy KS, 2007, J AM COLL CARDIOL, V50, P1370, DOI 10.1016/j.jacc.2007.04.097
   SEGI M, 1960, CANC MORTALITY SELEC
   Seow A, 1996, INT J EPIDEMIOL, V25, P40, DOI 10.1093/ije/25.1.40
   Shanta V, 2000, J Indian Med Assoc, V98, P49
   Shapiro S, 1998, INT J EPIDEMIOL, V27, P735, DOI 10.1093/ije/27.5.735
   Shet T, 2009, INDIAN J PATHOL MICR, V52, P171, DOI 10.4103/0377-4929.48909
   Shetty PS, 2002, PUBLIC HEALTH NUTR, V5, P175, DOI 10.1079/PHN2001291
   Shukla HC, 2002, J EPIDEMIOL COMMUN H, V56, P876, DOI 10.1136/jech.56.11.876
   Siesling S, 2008, INT J CANCER, V122, P2106, DOI 10.1002/ijc.23358
   Singh RB, 1999, INT J CARDIOL, V69, P139, DOI 10.1016/S0167-5273(99)00010-8
   Song FJ, 2008, CANCER CAUSE CONTROL, V19, P443, DOI 10.1007/s10552-007-9105-6
   StataCorp, 2007, STAT STAT SOFTW REL
   Taylor RJ, 2001, J EPIDEMIOL COMMUN H, V55, P782, DOI 10.1136/jech.55.11.782
   Vaz M, 2000, Indian Heart J, V52, P301
   Visioli CB, 2004, CANCER DETECT PREV, V28, P461, DOI 10.1016/j.cdp.2004.07.007
   Walker JJ, 1998, PUBLIC HEALTH, V112, P373, DOI 10.1016/S0033-3506(98)00282-0
   Wang SS, 2004, CANCER-AM CANCER SOC, V100, P1035, DOI 10.1002/cncr.20064
   *WORLD BANK, 1993, WORLD DEV REP 1993, P195
   Wu AH, 1999, J NATL CANCER I, V91, P529, DOI 10.1093/jnci/91.6.529
   YEOLE B B, 1988, Indian Journal of Cancer, V25, P177
   Yeole Balkrishna Bhika, 2004, Asian Pac J Cancer Prev, V5, P308
   Yeole Balkrishna Bhika, 2001, Asian Pac J Cancer Prev, V2, P225
   Yip PSF, 2001, SOC SCI MED, V53, P1003, DOI 10.1016/S0277-9536(00)00395-6
NR 62
TC 41
Z9 41
U1 1
U2 15
PU NATURE PUBLISHING GROUP
PI LONDON
PA MACMILLAN BUILDING, 4 CRINAN ST, LONDON N1 9XW, ENGLAND
SN 0007-0920
J9 BRIT J CANCER
JI Br. J. Cancer
PD AUG 23
PY 2011
VL 105
IS 5
BP 723
EP 730
DI 10.1038/bjc.2011.301
PG 8
WC Oncology
SC Oncology
GA 811KG
UT WOS:000294207800018
PM 21829198
OA Green Published, Other Gold
DA 2018-12-18
ER

PT J
AU Gladstone, BP
   Muliyil, JP
   Jaffar, S
   Wheeler, JG
   Le Fevre, A
   Iturriza-Gomara, M
   Gray, JJ
   Bose, A
   Estes, MK
   Brown, DW
   Kang, G
AF Gladstone, B. P.
   Muliyil, J. P.
   Jaffar, S.
   Wheeler, J. G.
   Le Fevre, A.
   Iturriza-Gomara, M.
   Gray, J. J.
   Bose, A.
   Estes, M. K.
   Brown, D. W.
   Kang, G.
TI Infant morbidity in an Indian slum birth cohort
SO ARCHIVES OF DISEASE IN CHILDHOOD
LA English
DT Article
ID PRESCHOOL-CHILDREN; URBAN SLUM; INFECTION; MORTALITY; COMMUNITY;
   DISEASE; HEALTH; ASIA
AB Objective: To establish incidence rates, clinic referrals, hospitalisations, mortality rates and baseline determinants of morbidity among infants in an Indian slum.
   Design: A community-based birth cohort with twice-weekly surveillance. Setting: Vellore, South India. Subjects: 452 newborns recruited over 18 months, followed through infancy.
   Main outcome measures: Incidence rates of gastrointestinal illness, respiratory illness, undifferentiated fever, other infections and non-infectious morbidity; rates of community-based diagnoses, clinic visits and hospitalisation; and rate ratios of baseline factors for morbidity.
   Results: Infants experienced 12 episodes (95% confidence interval (CI) 11 to 13) of illness, spending about one fifth of their infancy with an illness. Respiratory and gastrointestinal symptoms were most common with incidence rates (95% CI) of 7.4 (6.9 to 7.9) and 3.6 (3.3 to 3.9) episodes per child-year. Factors independently associated with a higher incidence of respiratory and gastrointestinal illness were age (3-5 months), male sex, cold/wet season and household involved in beedi work. The rate (95% CI) of hospitalisation, mainly for respiratory and gastrointestinal illness, was 0.28 (0.22 to 0.35) per child-year.
   Conclusions: The morbidity burden due to respiratory and gastrointestinal illness is high in a South Indian urban slum, with children ill for approximately one fifth of infancy, mainly with respiratory and gastrointestinal illnesses. The risk factors identified were younger age, male sex, cold/wet season and household involvement in beedi work.
C1 [Kang, G.] Christian Med Coll & Hosp, Dept Gastrointestinal Sci, Vellore 632004, Tamil Nadu, India.
   [Gladstone, B. P.; Muliyil, J. P.; Bose, A.] Christian Med Coll & Hosp, Dept Community Hlth, Vellore 632004, Tamil Nadu, India.
   [Jaffar, S.; Wheeler, J. G.; Le Fevre, A.] London Sch Hyg & Trop Med, London WC1, England.
   [Iturriza-Gomara, M.; Gray, J. J.; Brown, D. W.] Hlth Protect Agcy, Enter Virus Unit, London, England.
   [Estes, M. K.] Baylor Coll Med, Dept Mol Virol & Microbiol, Houston, TX 77030 USA.
RP Kang, G (reprint author), Christian Med Coll & Hosp, Dept Gastrointestinal Sci, Vellore 632004, Tamil Nadu, India.
EM gkang@cmcvellore.ac.in
RI Iturriza Gomara, Miren/B-4351-2013
OI Iturriza Gomara, Miren/0000-0001-5816-6423; Rehman,
   Andrea/0000-0001-9967-5822; Kang, Gagandeep/0000-0002-3656-564X
FU Medical Research Council [G0700837]; NIAID NIH HHS [R01 AI080656];
   Wellcome Trust [063144]
CR Antonisamy B, 1994, Indian Pediatr, V31, P931
   Awasthi S, 1996, AM J TROP MED HYG, V55, P48, DOI 10.4269/ajtmh.1996.55.48
   Bhandari N, 1996, LANCET, V347, P1774, DOI 10.1016/S0140-6736(96)90856-9
   Bhutta ZA, 2004, BRIT MED J, V328, P816, DOI 10.1136/bmj.328.7443.816
   Brick T, 2004, INT J HYG ENVIR HEAL, V207, P473, DOI 10.1078/1438-4639-00318
   Campbell D, 2004, J TROP PEDIATRICS, V50, P158, DOI 10.1093/tropej/50.3.158
   HOWIE PW, 1990, BRIT MED J, V300, P11, DOI 10.1136/bmj.300.6716.11
   International Institute for Population Sciences (IIPS) and ORC Macro, 2000, NAT FAM HLTH SURV NF
   Jaffar S, 1997, TROP MED INT HEALTH, V2, P28, DOI 10.1046/j.1365-3156.1997.d01-131.x
   KAMATH KR, 1969, AM J EPIDEMIOL, V89, P375, DOI 10.1093/oxfordjournals.aje.a120951
   Kapoor S K, 2001, Indian Pediatr, V38, P271
   Khanna R, 2003, BRIT MED J, V327, P126, DOI 10.1136/bmj.327.7407.126
   Kuppuswamy B., 1981, MANUAL SOCIOECONOMIC
   LopezAlarcon M, 1997, J NUTR, V127, P436
   Miller MA, 1998, PEDIATR INFECT DIS J, V17, pS152, DOI 10.1097/00006454-199809001-00012
   Mitra AK, 1997, J NUTR, V127, P1451
   *OFF REG GEN, 1992, CENS IND 1991 FIN PO
   Pandey A, 2002, J HEALTH POPUL NUTR, V20, P306
   Rao S, 2000, Indian Pediatr, V37, P1060
   SINHA A, 2003, PEDIATRICS, V112, P303
   SOMAN CR, 1991, J TROP PEDIATRICS, V37, P17, DOI 10.1093/tropej/37.1.17
   SUNDAR R, 2002, BURDEN ILL HLTH URBA, P38
   Vaid A, 2007, INDIAN J PEDIATR, V74, P449, DOI 10.1007/s12098-007-0075-1
   Velazquez FR, 1996, NEW ENGL J MED, V335, P1022, DOI 10.1056/NEJM199610033351404
   Venkatarao T, 1996, Indian Pediatr, V33, P279
   *WHO, WORLD HLTH REP 2003
   Zhang YX, 2005, J OCCUP HEALTH, V47, P181, DOI 10.1539/joh.47.181
NR 27
TC 39
Z9 39
U1 3
U2 3
PU B M J PUBLISHING GROUP
PI LONDON
PA BRITISH MED ASSOC HOUSE, TAVISTOCK SQUARE, LONDON WC1H 9JR, ENGLAND
SN 0003-9888
J9 ARCH DIS CHILD
JI Arch. Dis. Child.
PD JUN
PY 2008
VL 93
IS 6
BP 479
EP 484
DI 10.1136/adc.2006.114546
PG 6
WC Pediatrics
SC Pediatrics
GA 303TY
UT WOS:000256065000008
PM 17916587
OA Green Accepted
DA 2018-12-18
ER

PT J
AU Bhutta, ZA
   Yusuf, K
AF Bhutta, ZA
   Yusuf, K
TI Early-onset neonatal sepsis in Pakistan: A case control study of risk
   factors in a birth cohort
SO AMERICAN JOURNAL OF PERINATOLOGY
LA English
DT Article
DE early-onset neonatal sepsis; risk factors; maternal urinary tract
   infection; asphyxia
ID BODY-SURFACE CULTURES; INTRAAMNIOTIC INFECTION; SEPTICEMIA; MORTALITY;
   COLONIZATION; MEMBRANES; RUPTURE; TRACT; WOMEN
AB We prospectively evaluated risk factors for early-onset neonatal (EON) sepsis in a case-control study among inborn patients at the Aga Khan University Medical Centre in Karachi between 1990-1993. A total of 38 cases with blood culture proven bacterial sepsis were identified within 72 hr of birth (prevalence 5.6 of 1000 live births) and matched with two consecutive gender matched births with no complications. The most common isolates were Staphylococcus aureus (18%), group B Streptococci (13%), and Klebsiella pneumoniae (13%). Univariate analysis of maternal risk factors revealed a significant association between maternal urinary tract infection (UTI) (odds ratio [OR]20, 95% confidence interval [Cl]2.4-166.9), maternal pyrexia (P < 0.0001), vaginal discharge (P < 0.05), vaginal examinations during labor (P = 0.03), and EON sepsis. The infected newborns also had significantly lower apgar scores at birth (P < 0.0001) and a significantly greater number were intubated at birth (Fisher's exact test P = 0.04). infected newborn infants were transferred out of the labor room earlier than noninfected controls and significantly fewer received exclusive breastfeeds (OR 0.33, 95% CI 0.1-0.8). Our data suggest the possibility that both vertical transmission from the mother as well as postnatal acquisition of infection from the environment may be of importance in the pathogenesis of EON sepsis in Karachi. Preventive measures should focus at recognition of high-risk infants, strict asepsis during labor, and early institution of exclusive breastfeeding.
C1 AGA KHAN UNIV HOSP,DEPT PEDIAT,KARACHI,PAKISTAN.
CR ADAMS WC, 1992, PEDIATR INFECT DIS J, V11, P179
   ADLERBERTH I, 1991, ACTA PAEDIATR SCAND, V80, P602, DOI 10.1111/j.1651-2227.1991.tb11917.x
   AIREDE AI, 1992, J TROP PEDIATRICS, V38, P189, DOI 10.1093/tropej/38.4.189
   AIREDE AI, 1992, ANN TROP PAEDIATR, V12, P283, DOI 10.1080/02724936.1992.11747586
   ASHRAF RN, 1991, ARCH DIS CHILD, V66, P88
   AVERBUCH B, 1995, EUR J OBSTET GYN R B, V62, P25, DOI 10.1016/0301-2115(95)02176-8
   AYENGAR V, 1991, Indian Journal of Pediatrics, V58, P661, DOI 10.1007/BF02820186
   BARTLETT AV, 1991, PEDIATR INFECT DIS J, V10, P752, DOI 10.1097/00006454-199110000-00007
   BHAKOO ON, 1974, INDIAN PEDIATR, V8, P519
   BHATIA B D, 1988, Indian Pediatrics, V25, P1058
   BHATIA B D, 1989, Indian Pediatrics, V26, P455
   BHUTTA ZA, 1991, PEDIATR INFECT DIS J, V10, P868
   BHUTTA ZA, 1991, ACTA PAEDIATR SCAND, V80, P596, DOI 10.1111/j.1651-2227.1991.tb11916.x
   BOBITT JR, 1978, OBSTET GYNECOL, V51, P56
   EVANS ME, 1988, JAMA-J AM MED ASSOC, V259, P248, DOI 10.1001/jama.259.2.248
   FULGINITI VA, 1988, AM J DIS CHILD, V142, P19, DOI 10.1001/archpedi.1988.02150010029014
   HAY PE, 1994, BRIT MED J, V308, P295, DOI 10.1136/bmj.308.6924.295
   KISHORE K, 1987, Indian Pediatrics, V24, P45
   KROHN MA, 1995, J INFECT DIS, V171, P1475, DOI 10.1093/infdis/171.6.1475
   MABERRY MC, 1990, OBSTET GYNECOL, V76, P351
   MEYER BA, 1992, AM J OBSTET GYNECOL, V166, P612, DOI 10.1016/0002-9378(92)91685-4
   MICHIE CA, 1995, ARCH DIS CHILD, V73, pF46, DOI 10.1136/fn.73.1.F46
   MIR F, 1987, J TROP PEDIATRICS, V33, P131, DOI 10.1093/tropej/33.3.131
   NAEYE RL, 1979, NEW ENGL J MED, V300, P819, DOI 10.1056/NEJM197904123001503
   NARAYANAN I, 1984, LANCET, P1111
   NATHOO KJ, 1993, PEDIATR INFECT DIS J, V12, P840, DOI 10.1097/00006454-199310000-00009
   PLACZEK MM, 1983, ARCH DIS CHILD, V58, P728, DOI 10.1136/adc.58.9.728
   RAGHAVAN M, 1992, Indian Journal of Pediatrics, V59, P335, DOI 10.1007/BF02821801
   ROBILLARD PY, 1993, ACTA PAEDIATR, V82, P687, DOI 10.1111/j.1651-2227.1993.tb12791.x
   Schlesselman JJ, 1982, CASE CONTROL STUDIES
   TESSIN I, 1990, ACTA PAEDIATR SCAND, V79, P1023, DOI 10.1111/j.1651-2227.1990.tb11378.x
   VESIKARI T, 1989, ACTA PAEDIATR SCAND, V78, P44, DOI 10.1111/j.1651-2227.1989.tb10885.x
   WEN TS, 1993, AM J PERINAT, V10, P438
NR 33
TC 38
Z9 38
U1 0
U2 2
PU THIEME MEDICAL PUBL INC
PI NEW YORK
PA 333 SEVENTH AVE, NEW YORK, NY 10001
SN 0735-1631
J9 AM J PERINAT
JI Am. J. Perinatol.
PD OCT
PY 1997
VL 14
IS 9
BP 577
EP 581
DI 10.1055/s-2007-994338
PG 5
WC Obstetrics & Gynecology; Pediatrics
SC Obstetrics & Gynecology; Pediatrics
GA YG299
UT WOS:A1997YG29900015
PM 9394171
DA 2018-12-18
ER

PT J
AU Kirkpatrick, BD
   Colgate, ER
   Mychaleckyj, JC
   Hague, R
   Dickson, DM
   Carmolli, MP
   Nayak, U
   Taniuchi, M
   Naylor, C
   Qadri, F
   Ma, JZ
   Alam, M
   Walsh, MC
   Diehl, SA
   Petri, WA
AF Kirkpatrick, Beth D.
   Colgate, E. Ross
   Mychaleckyj, Josyf C.
   Hague, Rashidul
   Dickson, Dorothy M.
   Carmolli, Marya P.
   Nayak, Uma
   Taniuchi, Mami
   Naylor, Caitlin
   Qadri, Firdausi
   Ma, Jennie Z.
   Alam, Masud
   Walsh, Mary Claire
   Diehl, Sean A.
   Petri, William A., Jr.
CA PROVIDE Study Teams
TI The "Performance of Rotavirus and Oral Polio Vaccines in Developing
   Countries" (PROVIDE) Study: Description of Methods of an Interventional
   Study Designed to Explore Complex Biologic Problems
SO AMERICAN JOURNAL OF TROPICAL MEDICINE AND HYGIENE
LA English
DT Article
ID MUCOSAL IMMUNITY; DIARRHEA; CHILDREN; MALNUTRITION; ENTEROPATHY;
   INFECTION; INFANTS; INDIA
AB Oral vaccines appear less effective in children in the developing world. Proposed biologic reasons include concurrent enteric infections, malnutrition, breast milk interference, and environmental enteropathy (EE). Rigorous study design and careful data management are essential to begin to understand this complex problem while assuring research subject safety. Herein, we describe the methodology and lessons learned in the PROVIDE study (Dhaka, Bangladesh). A randomized clinical trial platform evaluated the efficacy of delayed-dose oral rotavirus vaccine as well as the benefit of an injectable polio vaccine replacing one dose of oral polio vaccine. This rigorous infrastructure supported the additional examination of hypotheses of vaccine underperformance. Primary and secondary efficacy and immunogenicity measures for rotavirus and polio vaccines were measured, as well as the impact of EE and additional exploratory variables. Methods for the enrollment and 2-year follow-up of a 700 child birth cohort are described, including core laboratory, safety, regulatory, and data management practices. Intense efforts to standardize clinical, laboratory, and data management procedures in a developing world setting provide clinical trials rigor to all outcomes. Although this study infrastructure requires extensive time and effort, it allows optimized safety and confidence in the validity of data gathered in complex, developing country settings.
C1 [Kirkpatrick, Beth D.; Colgate, E. Ross; Dickson, Dorothy M.; Carmolli, Marya P.; Walsh, Mary Claire; Diehl, Sean A.] Univ Vermont, Coll Med, Dept Med, Burlington, VT 05405 USA.
   [Kirkpatrick, Beth D.; Colgate, E. Ross; Dickson, Dorothy M.; Carmolli, Marya P.; Walsh, Mary Claire; Diehl, Sean A.] Univ Vermont, Coll Med, Vaccine Testing Ctr, Burlington, VT 05405 USA.
   [Mychaleckyj, Josyf C.; Nayak, Uma; Taniuchi, Mami; Naylor, Caitlin; Ma, Jennie Z.; Petri, William A., Jr.] Univ Virginia, Dept Med, Charlottesville, VA USA.
   [Hague, Rashidul; Qadri, Firdausi; Alam, Masud] Icddr B, PROVIDE Study Teams, Dhaka, Bangladesh.
RP Kirkpatrick, BD (reprint author), Univ Vermont, Coll Med, Vaccine Testing Ctr, 89 Beaumont Ave, Burlington, VT 05405 USA.
EM beth.kirkpatrick@med.uvm.edu; ross.colgate@med.uvm.edu;
   jcm6t@virginia.edu; rhaque@icddrb.org; dorothy.dickson@med.uvm.edu;
   marya.carmolli@med.uvm.edu; mary-claire.walsh@med.uvm.edu;
   mt2f@cms.mail.virginia.edu; cgn5q@virginia.edu; fqadri@icddrb.org;
   jzm4h@eservices.virginia.edu; masud@icddrb.org;
   mary-claire.walsh@med.uvm.edu; sean.diehl@med.uvm.edu;
   wap3g@cms.mail.virginia.edu
FU Bill and Melinda Gates Foundation
FX Support for this work was from the Bill and Melinda Gates Foundation.
CR Azim T, 1999, CLIN DIAGN LAB IMMUN, V6, P690
   BALLARD JL, 1979, J PEDIATR-US, V95, P769, DOI 10.1016/S0022-3476(79)80734-9
   *CDC, 2010, MMWR-MORBID MORTAL W, V59, P545
   Galpin L, 2005, AM J CLIN NUTR, V82, P1040
   Grassly NC, 2009, J INFECT DIS, V200, P794, DOI 10.1086/605330
   Haque R, 2014, VACCINE, V32, P478, DOI 10.1016/j.vaccine.2013.11.056
   Harrison JHRJ, 2011, RAPID DEV RES DATABA
   Herremans TMPT, 1999, J IMMUNOL, V162, P5011
   Kidd S. E., 2009, Morbidity and Mortality Weekly Report, V58, P719
   Korpe PS, 2012, TRENDS MOL MED, V18, P328, DOI 10.1016/j.molmed.2012.04.007
   Lyman JARJ, 2010, C AMIA 34 ANN S BIOM
   Mondal D, 2012, CLIN INFECT DIS, V54, P185, DOI 10.1093/cid/cir807
   National Institute of Population Research and Training  Mitra and Associates  & Macro International, 2009, BANGL DEM HLTH SURV
   Parashar UD, 2009, NEW ENGL J MED, V360, P1063, DOI 10.1056/NEJMp0810154
   Patel M, 2009, J INFECT DIS, V200, pS39, DOI 10.1086/605035
   Patel M, 2009, JAMA-J AM MED ASSOC, V301, P2243, DOI 10.1001/jama.2009.756
   Vesikari T, 2006, NEW ENGL J MED, V354, P23, DOI 10.1056/NEJMoa052664
   *WHO, 1997, MAN VIR INV POL
   World Health Organization, 2004, IVB POL LAB MAN
   Zaman K, 2010, LANCET, V376, P615, DOI 10.1016/S0140-6736(10)60755-6
NR 20
TC 35
Z9 35
U1 0
U2 2
PU AMER SOC TROP MED & HYGIENE
PI MCLEAN
PA 8000 WESTPARK DR, STE 130, MCLEAN, VA 22101 USA
SN 0002-9637
EI 1476-1645
J9 AM J TROP MED HYG
JI Am. J. Trop. Med. Hyg.
PD APR
PY 2015
VL 92
IS 4
BP 744
EP 751
DI 10.4269/ajtmh.14-0518
PG 8
WC Public, Environmental & Occupational Health; Tropical Medicine
SC Public, Environmental & Occupational Health; Tropical Medicine
GA CF8QY
UT WOS:000352828200013
PM 25711607
OA Green Published, Bronze
DA 2018-12-18
ER

PT J
AU Vasan, SK
   Fall, T
   Neville, MJ
   Antonisamy, B
   Fall, CH
   Geethanjali, FS
   Gu, HF
   Raghupathy, P
   Samuel, P
   Thomas, N
   Brismar, K
   Ingelsson, E
   Karpe, F
AF Vasan, Senthil K.
   Fall, Tove
   Neville, Matthew J.
   Antonisamy, Belavendra
   Fall, Caroline H.
   Geethanjali, Finney S.
   Gu, Harvest F.
   Raghupathy, Palany
   Samuel, Prasanna
   Thomas, Nihal
   Brismar, Kerstin
   Ingelsson, Erik
   Karpe, Fredrik
TI Associations of Variants in FTO and Near MC4R With Obesity Traits in
   South Asian Indians
SO OBESITY
LA English
DT Article
ID BODY-FAT DISTRIBUTION; INSULIN-RESISTANCE; COMMON VARIANTS; MASS INDEX;
   GENE VARIANTS; IMPACT; ADULTS; RISK; POPULATION; WEIGHT
AB Recent genome-wide association studies show that loci in FTO and melanocortin 4 receptor (MC4R) associate with obesity-related traits. Outside Western populations the associations between these variants have not always been consistent and in Indians it has been suggested that FTO relates to diabetes without an obvious intermediary obesity phenotype. We investigated the association between genetic variants in FTO (rs9939609) and near MC4R (rs17782313) with obesity- and type 2 diabetes (T2DM)-related traits in a longitudinal birth cohort of 2,151 healthy individuals from the Vellore birth cohort in South India. The FTO locus displayed significant associations with several conventional obesity-related anthropometric traits. The per allele increase is about 1% for BMI, waist circumference (WC), hip circumference (HC), and waist-hip ratio. Consistent associations were observed for adipose tissue-specific measurements such as skinfold thickness reinforcing the association with obesity-related traits. Obesity associations for the MC4R locus were weak or nonsignificant but a signal for height (P < 0.001) was observed. The effect on obesity-related traits for FTO was seen in adulthood, but not at younger ages. The loci also showed nominal associations with increased blood glucose but these associations were lost on BMI adjustment. The effect of FTO on obesity-related traits was driven by an urban environmental influence. We conclude that rs9939609 variant in the FTO locus is associated with measures of adiposity and metabolic consequences in South Indians with an enhanced effect associated with urban living. The detection of these associations in Indians is challenging because conventional anthropometric obesity measures work poorly in the Indian "thin-fat" phenotype.
C1 [Vasan, Senthil K.; Thomas, Nihal; Karpe, Fredrik] Christian Med Coll & Hosp, Dept Endocrinol Diabet & Metab, Vellore, Tamil Nadu, India.
   [Vasan, Senthil K.; Gu, Harvest F.; Brismar, Kerstin] Karolinska Inst, Dept Mol Med & Surg, Rolf Luft Res Ctr Diabet & Endocrinol, Stockholm, Sweden.
   [Fall, Tove; Ingelsson, Erik] Karolinska Inst, Dept Med Epidemiol & Biostat, Stockholm, Sweden.
   [Neville, Matthew J.; Karpe, Fredrik] Oxford Ctr Diabet Endocrinol & Metab, Oxford, England.
   [Antonisamy, Belavendra; Samuel, Prasanna] Christian Med Coll & Hosp, Dept Biostat, Vellore, Tamil Nadu, India.
   [Fall, Caroline H.] MRC, Epidemiol Unit, Southampton, Hants, England.
   [Geethanjali, Finney S.] Christian Med Coll & Hosp, Dept Clin Biochem, Vellore, Tamil Nadu, India.
   [Raghupathy, Palany] Christian Med Coll & Hosp, Dept Child Hlth, Vellore, Tamil Nadu, India.
   [Karpe, Fredrik] ORH Trust, NIHR Oxford Biomed Res Ctr, Oxford, England.
RP Karpe, F (reprint author), Christian Med Coll & Hosp, Dept Endocrinol Diabet & Metab, Vellore, Tamil Nadu, India.
EM vaskan@ki.se; Fredrik.Karpe@ocdem.ox.ac.uk
RI Fall, Tove/O-7226-2014
OI Karpe, Fredrik/0000-0002-2751-1770; Vasan, Senthil/0000-0002-3630-6568;
   Brismar, Kerstin/0000-0002-5241-514X
FU British Heart Foundation; Family Erling-Persson Foundation; Medical
   Research Council [MC_UP_A620_1016]
FX The study was supported by the British Heart Foundation. S.K.V. is
   supported by Family Erling-Persson Foundation.
CR Antonisamy B, 2009, INT J EPIDEMIOL, V38, P663, DOI 10.1093/ije/dyn159
   Been LF, 2010, OBESITY, V18, P425, DOI 10.1038/oby.2009.254
   Bittles AH, 2010, P NATL ACAD SCI USA, V107, P1779, DOI 10.1073/pnas.0906079106
   Chambers JC, 2008, NAT GENET, V40, P716, DOI 10.1038/ng.156
   Chang YC, 2008, DIABETES, V57, P2245, DOI 10.2337/db08-0377
   DURNIN JVGA, 1974, BRIT J NUTR, V32, P77, DOI 10.1079/BJN19740060
   Frayling TM, 2007, SCIENCE, V316, P889, DOI 10.1126/science.1141634
   Goel K, 2010, HEART, V96, P579, DOI 10.1136/hrt.2009.183236
   Hardy R, 2010, HUM MOL GENET, V19, P545, DOI 10.1093/hmg/ddp504
   Haupt A, 2008, OBESITY, V16, P1969, DOI 10.1038/oby.2008.283
   Jess T, 2008, INT J OBESITY, V32, P1388, DOI 10.1038/ijo.2008.110
   Kring SII, 2010, INT J OBESITY, V34, P182, DOI 10.1038/ijo.2009.215
   Kuriyan R, 1998, INDIAN J MED RES, V107, P37
   Kurpad AV, 2011, CURR OPIN CLIN NUTR, V14, P542, DOI 10.1097/MCO.0b013e32834b6e5e
   Li SX, 2010, AM J CLIN NUTR, V91, P184, DOI 10.3945/ajcn.2009.28403
   Liem ET, 2010, AM J CLIN NUTR, V91, P321, DOI 10.3945/ajcn.2009.28186
   Liu Y, 2010, OBESITY, V18, P1619, DOI 10.1038/oby.2009.469
   Loos RJF, 2008, NAT GENET, V40, P768, DOI 10.1038/ng.140
   Loos RJF, 2011, EUR J PHARMACOL, V660, P156, DOI 10.1016/j.ejphar.2011.01.033
   Raghupathy P, 2007, DIABETES RES CLIN PR, V77, P269, DOI 10.1016/j.diabres.2006.12.005
   Raghupathy P, 2010, DIABETES RES CLIN PR, V87, P283, DOI 10.1016/j.diabres.2009.11.015
   Raji A, 2001, J CLIN ENDOCR METAB, V86, P5366, DOI 10.1210/jc.86.11.5366
   Ramya K, 2011, DIABETES TECHNOL THE, V13, P33, DOI 10.1089/dia.2010.0071
   RAO PSS, 1973, INDIAN J MED RES, V61, P1247
   RAO PSSS, 1978, INDIAN J MED RES, V67, P245
   Rush EC, 2009, BRIT J NUTR, V102, P632, DOI 10.1017/S0007114508207221
   Sanghera DK, 2008, BMC MED GENET, V9, DOI 10.1186/1471-2350-9-59
   Saunders CL, 2007, OBESITY, V15, P2263, DOI 10.1038/oby.2007.269
   Scuteri A, 2007, PLOS GENET, V3, P1200, DOI 10.1371/journal.pgen.0030115
   Speliotes EK, 2010, NAT GENET, V42, P937, DOI 10.1038/ng.686
   Taylor AE, 2011, J OBES, DOI 10.1155/2011/307542
   Trikalinos TA, 2006, AM J EPIDEMIOL, V163, P300, DOI 10.1093/aje/kwj046
   Yajnik CS, 2009, DIABETOLOGIA, V52, P247, DOI 10.1007/s00125-008-1186-6
   Yajnik CS, 2003, INT J OBESITY, V27, P173, DOI 10.1038/sj.ijo.802219
   Zobel DP, 2009, DIABETES, V58, P757, DOI 10.2337/db08-0620
   1985, ENERGY PROTEIN REQUI
NR 36
TC 35
Z9 37
U1 0
U2 3
PU NATURE PUBLISHING GROUP
PI NEW YORK
PA 75 VARICK ST, 9TH FLR, NEW YORK, NY 10013-1917 USA
SN 1930-7381
J9 OBESITY
JI Obesity
PD NOV
PY 2012
VL 20
IS 11
BP 2268
EP 2277
DI 10.1038/oby.2012.64
PG 10
WC Endocrinology & Metabolism; Nutrition & Dietetics
SC Endocrinology & Metabolism; Nutrition & Dietetics
GA 029JS
UT WOS:000310492200015
PM 22421923
DA 2018-12-18
ER

PT J
AU Gurley, ES
   Homaira, N
   Salje, H
   Ram, PK
   Haque, R
   Petri, W
   Bresee, J
   Moss, WJ
   Breysse, P
   Luby, SP
   Azziz-Baumgartner, E
AF Gurley, E. S.
   Homaira, N.
   Salje, H.
   Ram, P. K.
   Haque, R.
   Petri, W.
   Bresee, J.
   Moss, W. J.
   Breysse, P.
   Luby, S. P.
   Azziz-Baumgartner, E.
TI Indoor exposure to particulate matter and the incidence of acute lower
   respiratory infections among children: A birth cohort study in urban
   Bangladesh
SO INDOOR AIR
LA English
DT Article
DE Respiratory infection; Particulate matter; Indoor air pollution;
   Incidence; Bangladesh
ID AIR-POLLUTION; DEVELOPING-COUNTRIES; CHILDHOOD PNEUMONIA; RURAL
   BANGLADESH; TRACT DISEASE; RISK-FACTORS; MORTALITY; INFANTS; HEALTH;
   METAANALYSIS
AB Abstract
   Approximately half of all children under two years of age in Bangladesh suffer from an acute lower respiratory infection (ALRI) each year. Exposure to indoor biomass smoke has been consistently associated with an increased risk of ALRI in young children. Our aim was to estimate the effect of indoor exposure to particulate matter (PM2.5) on the incidence of ALRI among children in a low-income, urban community in Bangladesh. We followed 257 children through two years of age to determine their frequency of ALRI and measured the PM2.5 concentrations in their sleeping space. Poisson regression was used to estimate the association between ALRI and the number of hours per day that PM2.5 concentrations exceeded 100 mu g/m(3), adjusting for known confounders. Each hour that PM2.5 concentrations exceeded 100 mu g/m(3) was associated with a 7% increase in incidence of ALRI among children aged 0-11 months (adjusted incidence rate ratio (IRR) 1.07, 95% CI 1.01-1.14), but not in children 12-23 months old (adjusted IRR 1.00, 95% CI 0.92-1.09). Results from this study suggest that reducing indoor PM2.5 exposure could decrease the frequency of ALRI among infants, the children at highest risk of death from these infections.
C1 [Gurley, E. S.; Homaira, N.; Haque, R.; Luby, S. P.; Azziz-Baumgartner, E.] Icddr B, Dhaka 1212, Bangladesh.
   [Gurley, E. S.; Salje, H.; Moss, W. J.; Breysse, P.] Johns Hopkins Bloomberg Sch Publ Hlth, Baltimore, MD USA.
   [Ram, P. K.] SUNY Buffalo, Sch Publ Hlth & Hlth Profess, Buffalo, NY 14260 USA.
   [Petri, W.] Univ Virginia, Charlottesville, VA USA.
   [Bresee, J.; Luby, S. P.; Azziz-Baumgartner, E.] Ctr Dis Control & Prevent CDC, Atlanta, GA USA.
RP Gurley, ES (reprint author), Icddr B, 68 Shaheed Tajuddin Ahmed Sarani, Dhaka 1212, Bangladesh.
EM egurley@icddrb.org
RI Gurley, Emily/B-7903-2010
OI Gurley, Emily/0000-0002-8648-9403; Luby, Stephen/0000-0001-5385-899X;
   Salje, Henrik/0000-0003-3626-4254
FU United States Centers for Disease Control and Prevention (CDC)
   [U01/CI000628-02]; National Institutes of Health, USA (NIH) [5R01
   AI043596]
FX This study was funded by the United States Centers for Disease Control
   and Prevention (CDC), grant number U01/CI000628-02 and the National
   Institutes of Health, USA (NIH), grant number 5R01 AI043596. icddr,b
   acknowledges with gratitude the commitment of CDC and NIH to its
   research efforts. The authors wish to thank the children and their
   families for their participation in this cohort. We appreciate the
   efforts of study clinic staff and field workers, and the statistical
   assistance of Jaynal Abedin and Yushuf Sharker.
CR Ahmed S, 2001, J TROP PEDIATRICS, V47, P98, DOI 10.1093/tropej/47.2.98
   Alamgir NI, 2010, BMC PUBLIC HEALTH, V10, DOI 10.1186/1471-2458-10-622
   Black RE, 2003, LANCET, V361, P2226, DOI 10.1016/S0140-6736(03)13779-8
   Black RE, 2008, LANCET, V371, P243, DOI 10.1016/S0140-6736(07)61690-0
   Black RE, 2010, LANCET, V375, P1969, DOI 10.1016/S0140-6736(10)60549-1
   Brooks WA, 2010, PEDIATR INFECT DIS J, V29, P216, DOI 10.1097/INF.0b013e3181bc23fd
   Dasgupta S, 2006, INDOOR AIR, V16, P426, DOI 10.1111/j.1600-0668.2006.00436.x
   Dherani M, 2008, B WORLD HEALTH ORGAN, V86, P390, DOI 10.2471/BLT.07.044529
   Edwards R, 2006, J AIR WASTE MANAGE, V56, P789, DOI 10.1080/10473289.2006.10464491
   El Arifeen S, 2008, J HEALTH POPUL NUTR, V26, P273
   Gurley ES, 2012, ENV RES
   Haque R, 2001, J INFECT DIS, V183, P1787, DOI 10.1086/320740
   Katz J, 2003, B WORLD HEALTH ORGAN, V81, P717
   KLEIN JO, 1981, REV INFECT DIS, V3, P246
   KRAMER MS, 2002, COCHRANE DATABASE SY, V1
   MARTINEZ FD, 1988, NEW ENGL J MED, V319, P1112, DOI 10.1056/NEJM198810273191702
   Mauderly JL, 2000, INHAL TOXICOL, V12, P863, DOI 10.1080/08958370050123216
   Naeher LP, 2007, INHAL TOXICOL, V19, P67, DOI 10.1080/08958370600985875
   NEUMANN C, 1991, PEDIATRICS, V88, P934
   Quintana PJE, 2000, J EXPO ANAL ENV EPID, V10, P437, DOI 10.1038/sj.jea.7500105
   Schwartz J, 2004, PEDIATRICS, V113, P1037
   Shah PS, 2011, ENVIRON INT, V37, P498, DOI 10.1016/j.envint.2010.10.009
   Simoes EAF, 2003, J PEDIATR-US, V143, pS118, DOI 10.1067/S0022-3476(03)00511-0
   Smith K. R., 2007, ENERGY SUSTAIN DEV, V9, P5
   Smith KR, 2000, THORAX, V55, P518, DOI 10.1136/thorax.55.6.518
   Stieb DM, 2012, ENVIRON RES, V117, P100, DOI 10.1016/j.envres.2012.05.007
   TAYLOR JA, 1995, ARCH PEDIAT ADOL MED, V149, P283, DOI 10.1001/archpedi.1995.02170150063011
   VALERO J, 2004, EUROPEAN J OBSTET GY, V116, P3
   Victora CG, 1999, AM J CLIN NUTR, V70, P309
   WHO, 2000, MAN CHILD SER INF SE
   Williams JV, 2004, NEW ENGL J MED, V350, P443, DOI 10.1056/NEJMoa025472
   World Health Organisation, 2006, WHO AIR QUAL GUID PA
   Zaman K, 1997, J TROP PEDIATRICS, V43, P133, DOI 10.1093/tropej/43.3.133
NR 33
TC 34
Z9 34
U1 0
U2 21
PU WILEY-BLACKWELL
PI HOBOKEN
PA 111 RIVER ST, HOBOKEN 07030-5774, NJ USA
SN 0905-6947
EI 1600-0668
J9 INDOOR AIR
JI Indoor Air
PD OCT
PY 2013
VL 23
IS 5
BP 379
EP 386
DI 10.1111/ina.12038
PG 8
WC Construction & Building Technology; Engineering, Environmental; Public,
   Environmental & Occupational Health
SC Construction & Building Technology; Engineering; Public, Environmental &
   Occupational Health
GA 217TX
UT WOS:000324385600004
PM 23906055
OA Green Accepted
DA 2018-12-18
ER

PT J
AU Ahmed, T
   Mahfuz, M
   Islam, MM
   Mondal, D
   Hossain, MI
   Ahmed, AMS
   Tofail, F
   Gaffar, SMA
   Haque, R
   Guerrant, RL
   Petri, WA
AF Ahmed, Tahmeed
   Mahfuz, Mustafa
   Islam, Md Munirul
   Mondal, Dinesh
   Hossain, Md Iqbal
   Ahmed, A. M. Shamsir
   Tofail, Fahmida
   Gaffar, S. M. Abdul
   Haque, Rashidul
   Guerrant, Richard L.
   Petri, William A.
TI The MAL-ED Cohort Study in Mirpur, Bangladesh
SO CLINICAL INFECTIOUS DISEASES
LA English
DT Article
DE Bangladesh; birth cohort; case-control; MAL-ED; malnutrition
ID MALNUTRITION; CHILDREN
AB The Etiology, Risk Factors and Interactions of Enteric Infections and Malnutrition and the Consequences for Child Health and Development (MAL-ED) study site in Bangladesh is located in the capital city of Dhaka in an urban slum that has one of the highest population densities in the world. The site is in the Bauniabadh area of Mirpur, Dhaka. A typical squatter settlement, the average family size of households in Mirpur Bauniabadh is 4.5, with 48% females. About 20% of households have a monthly income of only US$62. About 30% of mothers never attended school, and only 3% obtained secondary school education. The majority of the people are day laborers, garment workers, and transport workers. About 72% of caregivers always wash their hands after helping the child defecate and 6.6% never wash their hands. The diarrheal attack rate for Mirpur is 4.69 episodes per child per year. The study site is representative of a typical urban slum of Dhaka city in terms of demographics, socioeconomic status, and general health indicators.
C1 [Ahmed, Tahmeed; Mahfuz, Mustafa; Islam, Md Munirul; Mondal, Dinesh; Hossain, Md Iqbal; Tofail, Fahmida; Gaffar, S. M. Abdul; Haque, Rashidul] Icddr B, Dhaka 1000, Bangladesh.
   [Ahmed, A. M. Shamsir] Univ Queensland, Sch Populat Hlth, Brisbane, Qld, Australia.
   [Guerrant, Richard L.; Petri, William A.] Univ Virginia, Charlottesville, VA USA.
RP Ahmed, T (reprint author), Icddr B, Ctr Nutr & Food Secur, GPO Box 128, Dhaka 1000, Bangladesh.
EM tahmeed@icddrb.org
RI Mahfuz, Mustafa/H-5923-2017
OI Mahfuz, Mustafa/0000-0002-4090-785X
FU Bill & Melinda Gates Foundation; Foundation for the National Institutes
   of Health; National Institutes of Health, Fogarty International Center;
   Australian Agency for International Development; Government of the
   People's Republic of Bangladesh; Canadian International Development
   Agency; Swedish International Development Cooperation Agency; Department
   for International Development, UK
FX The Etiology, Risk Factors, and Interactions of Enteric Infections and
   Malnutrition and the Consequences for Child Health and Development
   Project (MAL-ED) is carried out as a collaborative project supported by
   the Bill & Melinda Gates Foundation, the Foundation for the National
   Institutes of Health, and the National Institutes of Health, Fogarty
   International Center. The icddr,b gratefully acknowledges the following
   donors that provide unrestricted support: Australian Agency for
   International Development, Government of the People's Republic of
   Bangladesh, Canadian International Development Agency, Swedish
   International Development Cooperation Agency, and the Department for
   International Development, UK.
CR Ahmed T, 1999, LANCET, V353, P1919, DOI 10.1016/S0140-6736(98)07499-6
   Ahmed T, 2012, J PEDIATR GASTR NUTR, V55, P626, DOI 10.1097/MPG.0b013e318272b600
   Ahmed T, 2012, J HEALTH POPUL NUTR, V30, P1
   Bangladesh Bureau of Statistics Government of the People's Republic of Bangladesh, 2011, BANGL STAT YB 2010
   Bangladesh Bureau of Statistics Government of the People's Republic of Bangladesh, 2011, 2011 BANGL POP HOUS
   Banglapedia, SEAS BANGL
   Kottek M, 2006, METEOROL Z, V15, P259, DOI 10.1127/0941-2948/2006/0130
   Mondal D, 2012, CLIN INFECT DIS, V54, P185, DOI 10.1093/cid/cir807
   National Institute of Population Research and Training  Mitra and Associates  & ICF International, 2013, BANGL DEM HLTH SURV
   National Institute of Population Research and Training  Mitra and Associates  & Macro International, 2009, BANGL DEM HLTH SURV
   Psaki SR, 2014, POPUL HEALTH METR, V12, DOI 10.1186/1478-7954-12-8
   Regional Office for South-East Asia World Health Organization, TUB S E AS BANGL COU
   UNAIDS, 2009, EP FACT SHEET HIV AI
   Weatherbase, DHAK MONTHL WEATH AV
   World Health Organization Multicentre Growth Reference Study Group, 2006, ACTA PAEDIATR, V450, P38
NR 15
TC 32
Z9 32
U1 0
U2 3
PU OXFORD UNIV PRESS INC
PI CARY
PA JOURNALS DEPT, 2001 EVANS RD, CARY, NC 27513 USA
SN 1058-4838
EI 1537-6591
J9 CLIN INFECT DIS
JI Clin. Infect. Dis.
PD NOV 1
PY 2014
VL 59
SU 4
BP S280
EP S286
DI 10.1093/cid/ciu458
PG 7
WC Immunology; Infectious Diseases; Microbiology
SC Immunology; Infectious Diseases; Microbiology
GA AT0TJ
UT WOS:000344647400012
PM 25305298
DA 2018-12-18
ER

PT J
AU Lundeen, EA
   Stein, AD
   Adair, LS
   Behrinan, JR
   Bhargava, SK
   Dearden, KA
   Gigante, D
   Norris, SA
   Richter, LM
   Fall, CHD
   Martorell, R
   Sachdev, HS
   Victora, CG
AF Lundeen, Elizabeth A.
   Stein, Aryeh D.
   Adair, Linda S.
   Behrinan, Jere R.
   Bhargava, Santosh K.
   Dearden, Kirk A.
   Gigante, Denise
   Norris, Shane A.
   Richter, Linda M.
   Fall, Caroline H. D.
   Martorell, Reynaldo
   Sachdev, Harshpal Singh
   Victora, Cesar G.
CA COHORTS Investigators
TI Height-for-age z scores increase despite increasing height deficits
   among children in 5 developing countries
SO AMERICAN JOURNAL OF CLINICAL NUTRITION
LA English
DT Article
ID MIDDLE-INCOME COUNTRIES; NUTRITIONAL INTERVENTIONS; CRITICAL WINDOWS;
   EARLY-CHILDHOOD; GROWTH; UNDERNUTRITION; CONSEQUENCES; ADOLESCENTS;
   PATTERNS; HEALTH
AB Background: Growth failure remains a persistent challenge in many countries, and understanding child growth patterns is critical to the development of appropriate interventions and their evaluation. The interpretation of changes in mean height-for-age z scores (HAZs) over time to define catch-up growth has been a subject of debate. Most studies of child growth have been cross-sectional or have focused on children through age 5 y.
   Objective: The aim was to characterize patterns of linear growth among individuals followed from birth into adulthood.
   Design: We compared HAZs and difference in height (cm) from the WHO reference median at birth, 12 mo, 24 mo, mid-childhood, and adulthood for 5287 individuals from birth cohorts in Brazil, Guatemala, India, the Philippines, and South Africa.
   Results: Mean HAZs were <0 at birth in the 3 cohorts with data and ranged from -0.6 (Brazil) to -2.9 (Guatemala) at age 24 mo. Between 24 mo and mid-childhood, HAZ values increased by 0.3-0.5 in South Africa, Guatemala, and the Philippines and were unchanged in Brazil and India. Between mid-childhood and adulthood, mean HAZs increased in all cohorts but remained <0 in adulthood [mean range: -0.3 (Brazil) to -1.8 (Guatemala and Philippines)]. However, from 24 mo to adulthood, height differences from the reference median became greater.
   Conclusions: From age 2 y to adulthood, mean HAZs increased, even though height deficits relative to the reference median also increased. These 2 metrics may result in different interpretations of the potential for and the impact of catch-up growth in height.
C1 [Lundeen, Elizabeth A.] Emory Univ, Nutr & Hlth Sci program, Grad Div Biol & Biomed Sci, Atlanta, GA USA.
   [Stein, Aryeh D.; Martorell, Reynaldo] Emory Univ, Rollins Sch Publ Hlth, Hubert Dept Global Hlth, Atlanta, GA 30322 USA.
   [Adair, Linda S.] Univ N Carolina, Gillings Sch Publ Hlth, Chapel Hill, NC USA.
   [Behrinan, Jere R.] Univ Penn, Econ Sociol & Populat Studies Ctr, Philadelphia, PA 19104 USA.
   [Bhargava, Santosh K.] Sunderlal Jain Hosp, New Delhi, India.
   [Dearden, Kirk A.] Boston Univ, Sch Publ Hlth, Dept Int Hlth, Boston, MA 02215 USA.
   [Dearden, Kirk A.] Boston Univ, Ctr Global Hlth & Dev, Boston, MA 02215 USA.
   [Lundeen, Elizabeth A.; Stein, Aryeh D.; Norris, Shane A.; Richter, Linda M.] Univ Witwatersrand, Dev Pathways Hlth Res Unit, Johannesburg, South Africa.
   [Richter, Linda M.] Human Sci Res Council, Durban, South Africa.
   [Fall, Caroline H. D.] Univ Southampton, MRC, Lifecourse Epidemiol Unit, Southampton, Hants, England.
   [Sachdev, Harshpal Singh] Sitaram Bhartia Inst Sci & Res, New Delhi, India.
   [Gigante, Denise; Victora, Cesar G.] Univ Fed Pelotas, Pelotas, RS, Brazil.
RP Stein, AD (reprint author), Emory Univ, Rollins Sch Publ Hlth, Hubert Dept Global Hlth, Mailstop 1518-002-7BB, Atlanta, GA 30322 USA.
EM aryeh.stein@emory.edu
RI Victora, Cesar/D-4476-2013; Horta, Bernardo/A-7604-2008;
   Epidemiologicas, Centro de pesquisas/D-4561-2013
OI Victora, Cesar/0000-0002-2465-2180; Horta, Bernardo/0000-0001-9843-412X;
   Prabhakaran, Dorairaj/0000-0002-3172-834X; Osmond,
   Clive/0000-0002-9054-4655; Stein, Aryeh/0000-0003-1138-6458
FU Bill and Melinda Gates Foundation (Global Health) [OPP1032713]; Eunice
   Kennedy Shriver National Institute of Child Health and Development [R01
   HD070993]; Grand Challenges Canada [0072-03]; Wellcome Trust
   [089257/Z/09/Z]; Pelotas Birth Cohort (Brazil): Wellcome Trust; INCAP
   Nutrition Trial Cohort Study (Guatemala): NIH; New Delhi Birth Cohort
   Study (India): Indian Council of Medical Research; Cebu Longitudinal
   Health and Nutrition Study (the Philippines): NIH; Birth to Twenty
   (South Africa): Wellcome Trust; New Delhi Birth Cohort Study (India): US
   National Center for Health Statistics; New Delhi Birth Cohort Study
   (India): Medical Research Council (United Kingdom); New Delhi Birth
   Cohort Study (India): British Heart Foundation; Birth to Twenty (South
   Africa): Human Sciences Research Council; Birth to Twenty (South
   Africa): South African Medical Research Council; Birth to Twenty (South
   Africa): South-African Netherlands Programme on Alternative Development;
   Birth to Twenty (South Africa): Anglo American Chairman's Fund; Birth to
   Twenty (South Africa): University of the Witwatersrand; Medical Research
   Council [MC_UU_12011/3, G1001333, MC_UP_A620_1016, U1475000003];
   National Institute for Health Research [NF-SI-0513-10012]
FX Funding for data analysis for this article was provided by the Bill and
   Melinda Gates Foundation (Global Health grant OPP1032713), the Eunice
   Kennedy Shriver National Institute of Child Health and Development
   (grant R01 HD070993), and Grand Challenges Canada (grant 0072-03). The
   Consortium of Health-orientated Research in Transitioning Societies
   (COHORTS) collaboration has received past funding from the Wellcome
   Trust (089257/Z/09/Z). Funding for the individual cohorts was as
   follows- Pelotas Birth Cohort (Brazil): Wellcome Trust; INCAP Nutrition
   Trial Cohort Study (Guatemala): NIH; New Delhi Birth Cohort Study
   (India): Indian Council of Medical Research, US National Center for
   Health Statistics, Medical Research Council (United Kingdom), and
   British Heart Foundation; Cebu Longitudinal Health and Nutrition Study
   (the Philippines): NIH; Birth to Twenty (South Africa): Wellcome Trust,
   Human Sciences Research Council, South African Medical Research Council,
   South-African Netherlands Programme on Alternative Development, Anglo
   American Chairman's Fund, and University of the Witwatersrand.
CR Black RE, 2013, LANCET, V382, P427, DOI 10.1016/S0140-6736(13)60937-X
   Crookston BT, 2013, AM J CLIN NUTR, V98, P1555, DOI 10.3945/ajcn.113.067561
   de Onis M, 2007, B WORLD HEALTH ORGAN, V85, P660, DOI 10.2471/BLT.07.043497
   de Onis M, 2012, PUBLIC HEALTH NUTR, V15, P142, DOI 10.1017/S1368980011001315
   Fink G, AM J CLIN NUTR
   Hoddinott J, 2013, AM J CLIN NUTR, V98, P1170, DOI 10.3945/ajcn.113.064584
   Leroy JL, 2013, AM J CLIN NUTR, V98, P854, DOI 10.3945/ajcn.113.066647
   Lundeen EA, PUBLIC HLTH NUTR
   Marshall WA, 1986, HUMAN GROWTH COMPREH, V1
   MARTORELL R, 1995, J NUTR, V125, pS1060
   Prentice AM, 2013, AM J CLIN NUTR, V97, P911, DOI 10.3945/ajcn.112.052332
   Richter LM, 2012, INT J EPIDEMIOL, V41, P621, DOI 10.1093/ije/dyq251
   Schott WB, 2013, SOC SCI MED, V97, P278, DOI 10.1016/j.socscimed.2013.05.016
   Stein AD, 2010, AM J HUM BIOL, V22, P353, DOI 10.1002/ajhb.20998
   Victora CG, 2008, LANCET, V371, P340, DOI 10.1016/S0140-6736(07)61692-4
   Victora CG, 2010, PEDIATRICS, V125, pE473, DOI 10.1542/peds.2009-1519
   World Health Organization, 2006, ACTA PAEDIATR, V450, P76, DOI DOI 10.1080/08035320500495548
NR 17
TC 32
Z9 34
U1 0
U2 13
PU AMER SOC NUTRITION-ASN
PI BETHESDA
PA 9650 ROCKVILLE PIKE, BETHESDA, MD 20814 USA
SN 0002-9165
EI 1938-3207
J9 AM J CLIN NUTR
JI Am. J. Clin. Nutr.
PD SEP
PY 2014
VL 100
IS 3
BP 821
EP 825
DI 10.3945/ajcn.114.084368
PG 5
WC Nutrition & Dietetics
SC Nutrition & Dietetics
GA AN6WJ
UT WOS:000340738800012
PM 25008854
OA Green Published, Bronze
DA 2018-12-18
ER

PT J
AU Pathela, P
   Hasan, KZ
   Roy, E
   Huq, F
   Siddique, AK
   Sack, RB
AF Pathela, P
   Hasan, KZ
   Roy, E
   Huq, F
   Siddique, AK
   Sack, RB
TI Diarrheal illness in a cohort of children 0-2 years of age in rural
   Bangladesh: I. Incidence and risk factors
SO ACTA PAEDIATRICA
LA English
DT Article
DE birth cohort; diarrhea; incidence; risk factors
ID PERSISTENT DIARRHEA; FEEDING PRACTICES; YOUNG-CHILDREN; DISEASES;
   EPIDEMIOLOGY; COMMUNITY; CONTAMINATION; ASSOCIATION; DURATION; INFANT
AB Aim: To describe clinical characteristics and age- and season-specific incidences of diarrheal episodes, and to evaluate risk factors associated with the occurrence of diarrheal disease. Methods: A total of 252 infants from rural Bangladesh were followed through household surveillance for 2 y from birth during the years 1993-1996. Demographic and household determinants were linked to the probability of illness using logistic regression models. Results: The overall incidence of diarrhea was 4.25 episodes per child per year. Peak rates of overall, acute, and persistent diarrhea occurred in the 6-11-mo and 12-17-mo age groups. Diarrheal rates peaked during the spring and summer. Among host-related characteristics, having a sibling in the household and having had prior diarrhea were significant risk factors for diarrhea. Among environmental characteristics, spring season remained a highly statistically significant risk factor for diarrhea.
   Conclusion: Diarrheal disease continues to be a substantial burden in young children in rural Bangladesh. Most diarrheal episodes are of short duration, and should primarily be treated with oral rehydration therapy to prevent diarrhea-related mortality. Improved knowledge of oral rehydration therapy, feeding during episodes to prevent further malnutrition, prolonged breastfeeding, and the keeping of livestock in corralled areas of the home are advocated.
C1 Johns Hopkins Univ, Bloomberg Sch Publ Hlth, Dept Int Hlth, Baltimore, MD 21205 USA.
   Johns Hopkins Univ, Bloomberg Sch Publ Hlth, Dept Epidemiol, Baltimore, MD 21205 USA.
   Int Ctr Diarrhoeal Dis Res, Dhaka 1000, Bangladesh.
RP Sack, RB (reprint author), Johns Hopkins Univ, Bloomberg Sch Publ Hlth, Dept Int Hlth, 615 N Wolfe St,Rm 5035, Baltimore, MD 21205 USA.
EM rsack@jhsph.edu
CR ASHWORTH A, 1985, B WORLD HEALTH ORGAN, V63, P165
   BAIRAGI R, 1987, INT J EPIDEMIOL, V16, P477, DOI 10.1093/ije/16.3.477
   BAQUI AH, 1992, J INFECT DIS, V166, P792, DOI 10.1093/infdis/166.4.792
   BAQUI AH, 1991, INT J EPIDEMIOL, V20, P1057, DOI 10.1093/ije/20.4.1057
   BHAN MK, 1989, B WORLD HEALTH ORGAN, V67, P281
   BLACK RE, 1982, AM J EPIDEMIOL, V115, P315, DOI 10.1093/oxfordjournals.aje.a113308
   BLACK RE, 1982, T ROY SOC TROP MED H, V76, P259, DOI 10.1016/0035-9203(82)90292-9
   BROWN KH, 1989, PEDIATRICS, V83, P31
   DSouza RM, 1997, J BIOSOC SCI, V29, P271, DOI 10.1017/S002193209700271X
   Ghosh S., 1997, Journal of Communicable Diseases, V29, P7
   Haider R, 2000, LANCET, V356, P1643, DOI 10.1016/S0140-6736(00)03159-7
   Heinig MJ, 2001, PEDIATR CLIN N AM, V48, P105, DOI 10.1016/S0031-3955(05)70288-1
   HENRY FJ, 1992, ACTA PAEDIATR, V81, P27, DOI 10.1111/j.1651-2227.1992.tb12368.x
   Hoque Bilqis A., 1994, Southeast Asian Journal of Tropical Medicine and Public Health, V25, P67
   ITTIRAVIVONGS A, 1991, Southeast Asian Journal of Tropical Medicine and Public Health, V22, P557
   JALIL F, 1997, DIARRHEAL DIS
   Lima AAM, 2000, J INFECT DIS, V181, P1643, DOI 10.1086/315423
   MAHALANABIS D, 1991, INT J EPIDEMIOL, V20, P1064, DOI 10.1093/ije/20.4.1064
   Mahmud A, 1993, Acta Paediatr Suppl, V82 Suppl 390, P79
   MOLBAK K, 1989, EPIDEMIOL INFECT, V102, P309, DOI 10.1017/S0950268800029988
   Molbak K, 1997, AM J EPIDEMIOL, V146, P273
   MOY RJD, 1991, J TROP PEDIATRICS, V37, P293, DOI 10.1093/tropej/37.6.293
   Sack RB, 2003, J INFECT DIS, V187, P96, DOI 10.1086/345865
   *WHO, 1985, CDDDDM851 WHO
   ZAMAN S, 1993, ACTA PAEDIATR, V82, P63, DOI 10.1111/j.1651-2227.1993.tb12907.x
   ZEGER SL, 1986, BIOMETRICS, V42, P121, DOI 10.2307/2531248
NR 26
TC 31
Z9 32
U1 0
U2 5
PU WILEY
PI HOBOKEN
PA 111 RIVER ST, HOBOKEN 07030-5774, NJ USA
SN 0803-5253
EI 1651-2227
J9 ACTA PAEDIATR
JI Acta Paediatr.
PD APR
PY 2006
VL 95
IS 4
BP 430
EP 437
DI 10.1080/08035250500444875
PG 8
WC Pediatrics
SC Pediatrics
GA 040LX
UT WOS:000237381300010
PM 16720490
DA 2018-12-18
ER

PT J
AU Ajjampur, SSR
   Sankaran, P
   Kannan, A
   Sathyakumar, K
   Sarkar, R
   Gladstone, BP
   Kang, G
AF Ajjampur, Sitara S. R.
   Sankaran, Premi
   Kannan, Arun
   Sathyakumar, Kirthi
   Sarkar, Rajiv
   Gladstone, Beryl P.
   Kang, Gagandeep
TI Short Report: Giardia duodenalis Assemblages Associated with Diarrhea in
   Children in South India Identified by PCR-RFLP
SO AMERICAN JOURNAL OF TROPICAL MEDICINE AND HYGIENE
LA English
DT Article
ID FRAGMENT-LENGTH-POLYMORPHISM; MOLECULAR CHARACTERIZATION; HUMAN FECES;
   GENOTYPE; EPIDEMIOLOGY; INFECTION; LAMBLIA; INTESTINALIS; ROTAVIRUS;
   COMMUNITY
AB Giardial diarrhea in a birth cohort of 452 children in all urban slum in South India was characterized. Of the 155 episodes that occurred in 99 children, 73% were acute diarrhea. Children with better educated mothers and a toilet at home had lower odds of acquiring giardial diarrhea. whereas low socioeconomic status and drinking municipal water were associated with greater risk. Children with co-infections tended to have a slightly longer duration of diarrhea (P = 0.061) and showed significantly more wasting after all episode than children with diarrhea resulting from Giardia alone (P = 0.032). Among the 99 cases, 50 diarrheal and 51 asymptomatic Giardia positive samples were genotyped by polymerase chain reaction restriction fragment length polymorphism (PCR-RFLP) at the triose phosphate isomerase gene. Assemblage B was predominant both in giardial diarrhea (80%) and asymptomatic giardiasis (94%). Children with Assemblage A subgroup-II alone or dual infections with both assemblage A and B had diarrhea more frequently (P = 0.07).
C1 [Ajjampur, Sitara S. R.; Sankaran, Premi; Kannan, Arun; Sathyakumar, Kirthi; Kang, Gagandeep] Christian Med Coll & Hosp, Dept Gastrointestinal Sci, Vellore 632004, Tamil Nadu, India.
   [Sarkar, Rajiv; Gladstone, Beryl P.] Christian Med Coll & Hosp, Dept Community Hlth, Vellore 632004, Tamil Nadu, India.
RP Ajjampur, SSR (reprint author), Christian Med Coll & Hosp, Dept Gastrointestinal Sci, Vellore 632004, Tamil Nadu, India.
EM sitararao@cmcvellore.ac.in; haipremi@gmail.com; k.arunkannan@gmail.com;
   kirthi86sk@gmail.com; rsarkar@cmcvellore.ac.in; berylg@cmcvellore.ac.in;
   gkang@cmcvellore.ac.in
FU Fogarty International Research Cooperative Agreement; National
   Institutes of Health [FIC R03TW2711]; Global Infectious Disease Research
   [D43 TW007392]; Fogarty International Clinical Research Scholars
   Programs
FX This work Was Supported by the Fogarty International Research
   Cooperative Agreement. National Institutes of Health grant FIC
   R03TW2711, the Global Infectious Disease Research training award D43
   TW007392. and the Fogarty International Clinical Research Scholars
   Programs.
CR Ajjampur SSR, 2007, J CLIN MICROBIOL, V45, P915, DOI 10.1128/JCM.01590-06
   Al-Mekhlafi MSH, 2005, T ROY SOC TROP MED H, V99, P686, DOI 10.1016/j.trstmh.2005.02.006
   Ali SA, 2003, CURR OPIN INFECT DIS, V16, P453, DOI 10.1097/01.qco.0000092817.64370.ab
   Amar CFL, 2003, J MED MICROBIOL, V52, P681, DOI 10.1099/jmm.0.05193-0
   Amar CFL, 2002, J CLIN MICROBIOL, V40, P446, DOI 10.1128/JCM.40.2.446-452.2002
   Awasthi S, 1997, Indian Pediatr, V34, P599
   Aydin AF, 2004, DIAGN MICR INFEC DIS, V50, P147, DOI 10.1016/j.diagmicrobio.2004.06.001
   Banerjee I, 2007, J MED VIROL, V79, P1768, DOI 10.1002/jmv.20988
   Banerjee I, 2006, J CLIN MICROBIOL, V44, P2468, DOI 10.1128/JCM.01882-05
   Baruch AC, 1996, J INFECT DIS, V174, P233, DOI 10.1093/infdis/174.1.233
   Bertrand I, 2005, J CLIN MICROBIOL, V43, P5940, DOI 10.1128/JCM.43.12.5940-5944.2005
   Chatterjee B D, 1989, Trop Gastroenterol, V10, P158
   Eligio-Garcia L, 2005, PARASITOL RES, V97, P1, DOI 10.1007/s00436-005-1368-9
   Gelanew T, 2007, ACTA TROP, V102, P92, DOI 10.1016/j.actatropica.2007.04.003
   GLADSTONE BP, 2007, ARCH DIS CHILD, P479
   Haque R, 2005, J INFECT DIS, V192, P2171, DOI 10.1086/498169
   Homan WL, 2001, INT J PARASITOL, V31, P822, DOI 10.1016/S0020-7519(01)00183-7
   Kohli A, 2008, T ROY SOC TROP MED H, V102, P718, DOI 10.1016/j.trstmh.2008.03.002
   Lalle M, 2005, INT J PARASITOL, V35, P207, DOI 10.1016/j.ijpara.2004.10.022
   Monica B, 2007, J MED VIROL, V79, P544, DOI 10.1002/jmv.20862
   Newman RD, 2001, TROP MED INT HEALTH, V6, P624, DOI 10.1046/j.1365-3156.2001.00757.x
   Read C, 2002, INT J PARASITOL, V32, P229, DOI 10.1016/S0020-7519(01)00340-X
   Sahagun J, 2008, EUR J CLIN MICROBIOL, V27, P81, DOI 10.1007/s10096-007-0404-3
   Sulaiman IM, 2003, EMERG INFECT DIS, V9, P1444, DOI 10.3201/eid0911.030084
   Traub R, 2005, VET PARASITOL, V130, P317, DOI 10.1016/j.vetpar.2005.02.011
   *WHO WORK GROUP, 1986, B WORLD HEALTH ORGAN, V64, P929
   Yason JADL, 2007, PARASITOL RES, V101, P681, DOI 10.1007/s00436-007-0533-8
NR 27
TC 30
Z9 31
U1 0
U2 0
PU AMER SOC TROP MED & HYGIENE
PI MCLEAN
PA 8000 WESTPARK DR, STE 130, MCLEAN, VA 22101 USA
SN 0002-9637
J9 AM J TROP MED HYG
JI Am. J. Trop. Med. Hyg.
PD JAN
PY 2009
VL 80
IS 1
BP 16
EP 19
DI 10.4269/ajtmh.2009.80.16
PG 4
WC Public, Environmental & Occupational Health; Tropical Medicine
SC Public, Environmental & Occupational Health; Tropical Medicine
GA 393RY
UT WOS:000262391700005
PM 19141832
OA Green Accepted
DA 2018-12-18
ER

PT J
AU Ramani, S
   Banerjee, I
   Gladstone, BP
   Sarkar, R
   Selvapandian, D
   Le Fevre, AM
   Jaffar, S
   Iturriza-Gomara, M
   Gray, JJ
   Estes, MK
   Brown, DW
   Kang, G
AF Ramani, Sasirekha
   Banerjee, Indrani
   Gladstone, Beryl Primrose
   Sarkar, Rajiv
   Selvapandian, David
   Le Fevre, Andrea M.
   Jaffar, Shabbar
   Iturriza-Gomara, Miren
   Gray, James J.
   Estes, Mary K.
   Brown, David W.
   Kang, Gagandeep
TI Geographic information systems and genotyping in identification of
   rotavirus G12 infections in residents of an urban slum with subsequent
   detection in hospitalized children: Emergence of G12 genotype in south
   India
SO JOURNAL OF CLINICAL MICROBIOLOGY
LA English
DT Article
ID POLYMERASE-CHAIN-REACTION; GROUP-A ROTAVIRUSES; NEW-DELHI; STRAINS;
   DISEASE; SEVERITY; THAILAND
AB Rotavirus infections by G12 strains in several countries have recently been described. In this study, we report the emergence of G12 strains in south India. Fourteen cases of G12 infection were identified between June and September 2005. G12 was seen in combination with P[6], P[8], or nontypeable P type. Nine cases, including five symptomatic infections and four asymptomatic infections, were identified as part of routine surveillance for rotavirus infections in a birth cohort in the community between June and July 2005. Significant temporal and time-space clustering of eight of these cases represents a possible recent introduction of a new rotavirus VP7 genotype. Previous rotavirus infections had been documented for six of the nine children in the community. In the following 2 months, five cases of G12 infection were identified among children presenting to a referral hospital with diarrhea. This is the first description of symptomatic and asymptomatic G12 infections in children in the community. The detection of G12 strains from different parts of the world in recent years suggests the possibility of its emergence as an important global genotype. Monitoring of cocirculating rotavirus strains and detection of emerging strains is important in the context of the availability of rotavirus vaccines.
C1 Christian Med Coll & Hosp, Dept GI Sci, Vellore 632004, Tamil Nadu, India.
   Christian Med Coll & Hosp, Dept Community Hlth, Vellore 632004, Tamil Nadu, India.
   Christian Med Coll & Hosp, Dept Gastrointestinal Sci, Vellore 632004, Tamil Nadu, India.
   Univ London London Sch Hyg & Trop Med, London WC1E 7HT, England.
   Hlth Protect Agcy, Virus Reference Dept, Ctr Infect, London, England.
   Baylor Coll Med, Dept Mol Virol & Microbiol, Houston, TX 77030 USA.
RP Kang, G (reprint author), Christian Med Coll & Hosp, Dept GI Sci, Vellore 632004, Tamil Nadu, India.
EM gkang@cmcvellore.ac.in
RI Iturriza Gomara, Miren/B-4351-2013
OI Iturriza Gomara, Miren/0000-0001-5816-6423; Kang,
   Gagandeep/0000-0002-3656-564X; Rehman, Andrea/0000-0001-9967-5822;
   Mukhopadhya, Indrani/0000-0003-2577-518X
FU Wellcome Trust [063144]; Medical Research Council [G0700837]
CR Banerjee I, 2006, J CLIN MICROBIOL, V44, P2468, DOI 10.1128/JCM.01882-05
   BOOM R, 1990, J CLIN MICROBIOL, V28, P495
   Castello AA, 2006, J CLIN MICROBIOL, V44, P2046, DOI 10.1128/JCM.02436-05
   DAS BK, 1993, VIROLOGY, V197, P99, DOI 10.1006/viro.1993.1570
   DAS BK, 1994, J CLIN MICROBIOL, V32, P1820
   Das S, 2003, J CLIN MICROBIOL, V41, P2760, DOI 10.1128/JCM.41.6.2760-2762.2003
   ESTES MK, 1996, FIELDS VIROLOGY, V2, P1625
   GENTSCH JR, 1992, J CLIN MICROBIOL, V30, P1365
   Gomara MI, 2004, J CLIN MICROBIOL, V42, P2541, DOI 10.1128/JCM.42.6.2541-2547.2004
   GOUVEA V, 1990, J CLIN MICROBIOL, V28, P276
   Griffin DD, 2002, VIROLOGY, V294, P256, DOI 10.1006/viro.2001.1333
   Iturriza-Gomara M, 2004, J CLIN VIROL, V31, P259, DOI 10.1016/j.jcv.2004.04.009
   Iturriza-Gomara M, 1999, J VIROL METHODS, V78, P93, DOI 10.1016/S0166-0934(98)00168-2
   Kang GD, 2006, CLIN INFECT DIS, V43, P315, DOI 10.1086/505500
   Kapikian A. Z., 2001, FIELDS VIROLOGY, V2, P1787
   Kulldorff M, 1997, COMMUN STAT-THEOR M, V26, P1481, DOI 10.1080/03610929708831995
   KULLDORFF MRK, SOFTWARE SPATIAL SPA
   Parashar UD, 2003, EMERG INFECT DIS, V9, P565, DOI 10.3201/eid0905.020562
   Parashar UD, 1998, EMERG INFECT DIS, V4, P561, DOI 10.3201/eid0404.980406
   Parashar UD, 2006, EMERG INFECT DIS, V12, P304
   Pongsuwanna Y, 2002, J CLIN MICROBIOL, V40, P1390, DOI 10.1128/JCM.40.4.1390-1394.2002
   RUUSKA T, 1990, SCAND J INFECT DIS, V22, P259, DOI 10.3109/00365549009027046
   Samajdar S, 2006, J CLIN VIROL, V36, P183, DOI 10.1016/j.jcv.2006.03.006
   Santos N, 2005, REV MED VIROL, V15, P29, DOI 10.1002/rmv.448
   Shinozaki K, 2004, J MED VIROL, V73, P612, DOI 10.1002/jmv.20134
   Wakuda M, 2003, J CLIN MICROBIOL, V41, P5764, DOI 10.1128/JCM.41.12.5764-5769.2003
NR 26
TC 30
Z9 31
U1 0
U2 1
PU AMER SOC MICROBIOLOGY
PI WASHINGTON
PA 1752 N ST NW, WASHINGTON, DC 20036-2904 USA
SN 0095-1137
EI 1098-660X
J9 J CLIN MICROBIOL
JI J. Clin. Microbiol.
PD FEB
PY 2007
VL 45
IS 2
BP 432
EP 437
DI 10.1128/JCM.01710-06
PG 6
WC Microbiology
SC Microbiology
GA 137CI
UT WOS:000244270000028
PM 17135437
OA Bronze, Green Published
DA 2018-12-18
ER

PT J
AU Bhandari, N
   Bahl, R
   Taneja, S
   Martines, J
   Bhan, MK
AF Bhandari, N
   Bahl, R
   Taneja, S
   Martines, J
   Bhan, MK
TI Pathways to infant mortality in urban slums of Delhi, India:
   Implications for improving the quality of community- and hospital-based
   programmes
SO JOURNAL OF HEALTH POPULATION AND NUTRITION
LA English
DT Article
DE infant mortality; causes of death; slums; healthcare; India
ID VERBAL AUTOPSIES; MANAGEMENT; CHILDREN; TRIAL; CARE
AB The study aimed at obtaining insights into the processes underlying infant deaths to help identify preventive interventions which may bring down infant mortality rates further. Verbal autopsies were performed on 162 deaths of liveborn infants that occurred in a birth cohort in two urban slums of Delhi, India, between February 1995 and August 1996. A structured verbal autopsy form was used for ascertaining the cause of death. The narratives of caretakers on seeking of care and treatment received for illness were reviewed to identify the actions and behaviours that might have contributed to death. Seeking of care was less common (57%) for illnesses that led to death in the first week of life than at later ages. The first-week deaths commonly (61%) occurred within 24 hours of recognition of illness which might have been too a short time for effective interventions by care providers. Only six of 45 neonates who had features of sepsis, pneumonia or meningitis, major congenital malformations, birth asphyxia, or prematurity were advised by primary care providers for hospitalization. Similarly, only 25 (41%) of 61 older infants who had severe malnutrition and sepsis or meningitis, diarrhoea or pneumonia, or other illnesses were referred to hospital. Parenteral antibiotics were prescribed less often than warranted. Only two of 16 neonates with serious bacterial infections and eight of 19 postneonates with features of sepsis or meningitis received parenteral antibiotics. Inappropriate healthcare practices were common among the practitioners of modern and indigenous systems of medicine and registered medical practitioners. Forty percent of the neonates and a little over half of the older infants, advised for hospitalization, were taken to hospital. Fifteen percent of the infants taken to hospital were refused admission. Of 21 hospitalized infants discharged alive, five (23%) died within 48 hours and 13 (62%) within a week of returning home. A major effort is required to improve skills of healthcare providers of the biomedical and indigenous systems of medicine in caring for neonates and infants. Development of home-based treatment regimens for young infants and objective criteria for their hospitalization and discharge should receive a high priority.
C1 All India Inst Med Sci, Dept Pediat, New Delhi 110029, India.
   WHO, Dept Child & Adolescent Hlth & Dev, CH-1211 Geneva, Switzerland.
RP Bhan, MK (reprint author), All India Inst Med Sci, Dept Pediat, New Delhi 110029, India.
CR Bahl R, 1998, AM J CLIN NUTR, V68, p414S, DOI 10.1093/ajcn/68.2.414S
   Bang AT, 1999, LANCET, V354, P1955, DOI 10.1016/S0140-6736(99)03046-9
   BARTLETT AV, 1991, PEDIATR INFECT DIS J, V10, P752, DOI 10.1097/00006454-199110000-00007
   Bhandari N, 1996, LANCET, V347, P1774, DOI 10.1016/S0140-6736(96)90856-9
   Gove S, 1997, B WORLD HEALTH ORGAN, V75, P7
   Kotze A, 1999, J PAEDIATR CHILD H, V35, P283, DOI 10.1046/j.1440-1754.1999.00352.x
   Martines J, 1998, LANCET, V352, P1257
   Murray CJL, 1997, LANCET, V349, P1269, DOI 10.1016/S0140-6736(96)07493-4
   Nolan T, 2001, LANCET, V357, P106, DOI 10.1016/S0140-6736(00)03542-X
   Quigley MA, 1996, B WORLD HEALTH ORGAN, V74, P147
   Sazawal S, 1997, AM J CLIN NUTR, V66, P413
   SNOW RW, 1994, INT J EPIDEMIOL, V23, P1013, DOI 10.1093/ije/23.5.1013
   SNOW RW, 1992, LANCET, V340, P351, DOI 10.1016/0140-6736(92)91414-4
   Tapaneya-Olarn C, 1999, J Med Assoc Thai, V82 Suppl 1, pS93
   *WHO, 1997, DIV CHILD HLTH DEV I, V1
   *WHO, 1999, STAND VERB AUT METH, P1
   ZOYSA I, 1998, SOC SCI MED, V47, P2101
NR 17
TC 30
Z9 30
U1 0
U2 2
PU I C D D R B-CENTRE HEALTH POPULATION RESEARCH
PI DHAKA
PA MOHAKHALI, 1212 DHAKA, BANGLADESH
SN 1606-0997
J9 J HEALTH POPUL NUTR
JI J. Heatlh Popul. Nutr.
PD JUN
PY 2002
VL 20
IS 2
BP 148
EP 155
PG 8
WC Environmental Sciences; Public, Environmental & Occupational Health
SC Environmental Sciences & Ecology; Public, Environmental & Occupational
   Health
GA 583MV
UT WOS:000177412400008
PM 12186195
DA 2018-12-18
ER

PT J
AU Sachdev, HPS
   Osmond, C
   Fall, CHD
   Lakshmy, R
   Ramji, S
   Biswas, SKD
   Prabhakaran, D
   Tandon, N
   Reddy, KS
   Barker, DJP
   Bhargava, SK
AF Sachdev, H. P. S.
   Osmond, C.
   Fall, C. H. D.
   Lakshmy, R.
   Ramji, S.
   Biswas, S. K. Dey
   Prabhakaran, D.
   Tandon, N.
   Reddy, K. S.
   Barker, D. J. P.
   Bhargava, S. K.
TI Predicting adult metabolic syndrome from childhood body mass index:
   follow-up of the New Delhi birth cohort
SO ARCHIVES OF DISEASE IN CHILDHOOD
LA English
DT Article
ID INSULIN-RESISTANCE; YOUNG ADULTHOOD; OBESITY; DISEASE; WEIGHT; SIZE;
   RISK
AB Objectives: To assess whether serial measurements of childhood body mass index (BMI) give clinically useful predictions of the risk of developing adult metabolic syndrome and impaired glucose tolerance or type 2 diabetes.
   Design/setting: Follow-up of a community-based birth cohort in Delhi, India.
   Participants: 1492 men and women aged 26-32 years whose BMI was recorded 6-monthly throughout childhood.
   Main outcome measures: The predictive value of childhood BMI for adult metabolic syndrome and impaired glucose tolerance (IGT) and diabetes mellitus.
   Results: 25% of subjects had metabolic syndrome and 15% had IGT/diabetes mellitus. Both outcomes were associated with greater childhood BMI gain ( metabolic syndrome: OR 1.63 (95% CI 1.44 to 1.85); IGT/diabetes mellitus: 1.39 (1.20 to 1.60) per unit increase in within-cohort BMI SD score between 5 and 14 years). The best predictions of adult disease were obtained using a combined test comprising (i) any increase in BMI SD score between 5 and 14 years and (ii) a BMI SD score. 0 at 14 years (metabolic syndrome: sensitivity 45%, specificity 78%; IGT/diabetes mellitus: 37%, 73%). Likelihood ratios were low (metabolic syndrome: 1.4-2.0; IGT/diabetes mellitus: 1.2-1.4). A single high BMI measurement at 14 years ( overweight or obese, according to International Obesity Task Force criteria) was highly specific but insensitive ( metabolic syndrome: sensitivity 7%, specificity 97%; IGT/diabetes mellitus: 8%, 97%). Charts for plotting BMI SD scores through childhood were produced.
   Conclusions: Serial measurements of childhood BMI give useful predictions of adult risk and could guide advice to children and parents on preventing later disease.
C1 [Sachdev, H. P. S.] Sitaram Bhartia Inst Sci & Res, Dept Paediat, New Delhi, India.
   [Osmond, C.; Fall, C. H. D.; Barker, D. J. P.] Univ Southampton, Southampton Gen Hosp, MRC, Epidemiol Resource Ctr, Southampton, Hants, England.
   [Lakshmy, R.; Tandon, N.] All India Inst Med Sci, New Delhi, India.
   [Ramji, S.] Maulana Azad Med Coll, Dept Paediat, New Delhi, India.
   [Biswas, S. K. Dey] Indian Council Med Res, New Delhi, India.
   [Prabhakaran, D.] Ctr Chron Dis Control, New Delhi, India.
   [Reddy, K. S.] Publ Hlth Fdn India, New Delhi, India.
   [Bhargava, S. K.] Sunder Lal Jain Hosp, Dept Paediat, Delhi, India.
RP Sachdev, HPS (reprint author), E-6-12 Vasant Vihar, New Delhi 110057, India.
EM hpssachdev@gmail.com
RI Barker, David/A-5671-2013
OI Prabhakaran, Dorairaj/0000-0002-3172-834X; Osmond,
   Clive/0000-0002-9054-4655
FU National Centre for Health Statistics, USA; Indian Council of Medical
   Research; British Heart Foundation; Medical Research Council
   [MC_U147585821, U1475000003, G0400519]
FX The original cohort study was funded by the National Centre for Health
   Statistics, USA and the Indian Council of Medical Research, and this
   study was funded by the British Heart Foundation. All the researchers
   are independent of the funder, and the funder played no part in the
   study design, collection, analysis and interpretation of data, the
   writing of the report, or the decision to submit the article for
   publication.
CR Bhargava SK, 2004, NEW ENGL J MED, V350, P865, DOI 10.1056/NEJMoa035698
   Bhave Sheila, 2004, Indian Pediatr, V41, P559
   Cole TJ, 2000, BRIT MED J, V320, P1240, DOI 10.1136/bmj.320.7244.1240
   Cruz ML, 2005, ANNU REV NUTR, V25, P435, DOI 10.1146/annurev.nutr.25.050304.092625
   Fall CHD, 2008, DIABETES CARE, V31, P2349, DOI 10.2337/dc08-0911
   Ghaffar A, 2004, BRIT MED J, V328, P807, DOI 10.1136/bmj.328.7443.807
   International Diabetes Federation, IDF CONS WORLDW DEF
   JAESCHKE R, 2004, USERS GUIDES MED LIT, P187
   Janssen I, 2005, OBES RES, V13, P1106, DOI 10.1038/oby.2005.129
   LEWIS RJ, ANAL 2 2 TABLES ODDS
   Monzavi R, 2006, PEDIATRICS, V117, pE1111, DOI 10.1542/peds.2005-1532
   *NAT CTR HLTH STAT, CDC GROWTH CHARTS US
   *NHS CTR REV DISS, 2002, EFFECTIVE HLTH CARE, V7, P1
   Raitakari OT, 2005, CIRCULATION, V112, P3786, DOI 10.1161/CIRCULATIONAHA.105.583195
   ROYSTON P, 1991, STAT MED, V10, P675, DOI 10.1002/sim.4780100502
   Sachdev HS, 2005, AM J CLIN NUTR, V82, P456
   Sinaiko AR, 1999, CIRCULATION, V99, P1471, DOI 10.1161/01.CIR.99.11.1471
   Srinivasan SR, 2002, DIABETES, V51, P204, DOI 10.2337/diabetes.51.1.204
   Summerbell CD, 2005, COCHRANE DB SYST REV, DOI 10.1002/14651858.CD001871.pub2
   Vanhala M, 1998, BRIT MED J, V317, P319, DOI 10.1136/bmj.317.7154.319
   Wild S, 2004, DIABETES CARE, V27, P1047, DOI 10.2337/diacare.27.5.1047
   World Health Organization (WHO), 1999, WHONCDNCS992
NR 22
TC 28
Z9 29
U1 1
U2 5
PU BMJ PUBLISHING GROUP
PI LONDON
PA BRITISH MED ASSOC HOUSE, TAVISTOCK SQUARE, LONDON WC1H 9JR, ENGLAND
SN 0003-9888
EI 1468-2044
J9 ARCH DIS CHILD
JI Arch. Dis. Child.
PD OCT
PY 2009
VL 94
IS 10
BP 768
EP 774
DI 10.1136/adc.2008.140905
PG 7
WC Pediatrics
SC Pediatrics
GA 497BF
UT WOS:000270028100005
PM 19015213
OA Green Accepted
DA 2018-12-18
ER

PT J
AU Bhuiyan, TR
   Qadri, F
   Saha, A
   Svennerholm, AM
AF Bhuiyan, Taufiqur-Rahman
   Qadri, Firdausi
   Saha, Amit
   Svennerholm, Ann-Mari
TI Infection by Helicobacter Pylori in Bangladeshi Children From Birth to
   Two Years Relation to Blood Group, Nutritional Status, and Seasonality
SO PEDIATRIC INFECTIOUS DISEASE JOURNAL
LA English
DT Article
DE birth cohort; Helicobacter pylori; epidemiology
ID ENTEROTOXIGENIC ESCHERICHIA-COLI; C-13-UREA BREATH TEST;
   DEVELOPED-COUNTRIES; COLONIZATION; PREVALENCE; LIFE; ANTIBODIES;
   CHILDHOOD; COMMUNITY; INFANTS
AB Background: A birth cohort of 238 children was followed in all urban slum in Dhaka, Bangladesh, to determine incidence, prevalence, and epidemiologic factors related to Helicobacter pylori infection.
   Methods: H. pylori infection was determined by a specific stool antigen test its well as enzyme-linked immunosorbent assay for detecting specific IgA and IgG antibodies in sera in children who completed 2 years of follow-up.
   Results: Using the stool antigen test and serology, 50% and 60% of infants respectively, were positive for H. pylori by 2 years: an increase in the inflection rate was seen after 6 months of age. Determination of specific antibodies in sera and detection of H. pylori antigen in stool were comparable. A typical seasonality, peaking in spring and autumn, was observed for acquisition of initial H. pylori infection. Children with blood group "A" were More susceptible to H. pylori infection than those with other ABO blood groups. Malnutrition did not seem to promote colonization by H. pylori However, H. pylori-infected children were more often infected by multiple enteropathogens, often isolated at different time points.
   Conclusions: This study shows that noninvasive diagnostic methods such as serology and the stool antigen test are suitable for the Study of acquisition of H. pylori infections in infants and call be used in field settings as well as in laboratories and clinical setting having less well equipped facilities. The Study also shows seasonality for initial H. pylori infection and it relationship between blood group "A" and infection.
C1 [Qadri, Firdausi] Int Ctr Diarrhoeal Dis Res, Immunol Lab, Div Sci Lab, Dhaka, Bangladesh.
   [Bhuiyan, Taufiqur-Rahman; Svennerholm, Ann-Mari] Univ Gothenburg, Sahlgrenska Acad, Inst Biomed, Dept Microbiol & Immunol, Gothenburg, Sweden.
RP Qadri, F (reprint author), Int Ctr Diarrhoeal Dis Res, Immunol Lab, Div Sci Lab, Dhaka, Bangladesh.
EM fqadri@icddrb.org
CR Bardhan PK, 1997, CLIN INFECT DIS, V25, P973, DOI 10.1086/516067
   Bhuiyan TR, 2008, FEMS IMMUNOL MED MIC, V54, P70, DOI 10.1111/j.1574-695X.2008.00449.x
   BJORK S, 1987, J BIOL CHEM, V262, P6758
   BOREN T, 1993, SCIENCE, V262, P1892, DOI 10.1126/science.8018146
   Casswall TH, 1999, J PEDIATR GASTR NUTR, V28, P31, DOI 10.1097/00005176-199901000-00009
   Clemens J, 1996, PEDIATR INFECT DIS J, V15, P1113, DOI 10.1097/00006454-199612000-00012
   Clyne M, 1997, GUT, V40, P731, DOI 10.1136/gut.40.6.731
   CORREA P, 2001, SCAND J GASTROENTE S, V181, P15
   GLASS RI, 1985, AM J EPIDEMIOL, V121, P791, DOI 10.1093/oxfordjournals.aje.a114050
   Goodman KJ, 2005, INT J EPIDEMIOL, V34, P1348, DOI 10.1093/ije/dyi152
   GOODMAN KJ, 1995, INT J EPIDEMIOL, V24, P875, DOI 10.1093/ije/24.5.875
   GRAHAM DY, 1994, SCAND J GASTROENTERO, V29, P6, DOI 10.3109/00365529409091403
   GRAHAM DY, 1991, DIGEST DIS SCI, V36, P1084, DOI 10.1007/BF01297451
   Haque R, 1997, J INFECT DIS, V175, P734, DOI 10.1093/infdis/175.3.734
   Harris JB, 2005, INFECT IMMUN, V73, P7422, DOI 10.1128/IAI.73.11.7422-7427.2005
   Jansson L, 2006, INFECT IMMUN, V74, P3488, DOI 10.1128/IAI.02006-05
   Kehrt R, 1997, J PEDIATR GASTR NUTR, V25, P84, DOI 10.1097/00005176-199707000-00014
   LINDKVIST P, 1996, J INFECT DIS, V28, P181
   Mahalanabis D, 1996, INT J EPIDEMIOL, V25, P894, DOI 10.1093/ije/25.4.894
   MALATY HM, 1994, GUT, V35, P742, DOI 10.1136/gut.35.6.742
   Mattsson A, 1998, CLIN DIAGN LAB IMMUN, V5, P288
   MITCHELL HM, 1992, J INFECT DIS, V166, P149, DOI 10.1093/infdis/166.1.149
   Naficy AB, 2000, INT J EPIDEMIOL, V29, P928, DOI 10.1093/ije/29.5.928
   Ohata H, 2004, INT J CANCER, V109, P138, DOI 10.1002/ijc.11680
   Okuda M, 2007, HELICOBACTER, V12, P324, DOI 10.1111/j.1523-5378.2007.00510.x
   Perez-Perez GI, 2003, J CLIN MICROBIOL, V41, P2401, DOI 10.1128/JCM.41.6.2401-2407.2003
   Qadri F, 2007, INFECT IMMUN, V75, P3961, DOI 10.1128/IAI.00459-07
   Raymond J, 2005, Med Trop (Mars), V65, P383
   Raymond J, 2008, PRESSE MED, V37, P513, DOI 10.1016/j.lpm.2007.07.028
   Rothenbacher D, 2003, MICROBES INFECT, V5, P693, DOI 10.1016/S1286-4579(03)00111-4
   SACK RB, 1994, J DIARRHOEAL DIS RES, V12, P144
   Sarker SA, 1995, DIGEST DIS SCI, V40, P2669, DOI 10.1007/BF02220458
   Sjoling A, 2007, J CLIN MICROBIOL, V45, P3295, DOI 10.1128/JCM.00471-07
   Solnick JV, 2003, J CLIN MICROBIOL, V41, P5511, DOI 10.1128/JCM.41.12.5511-5516.2003
   TAYLOR DN, 1991, EPIDEMIOL REV, V13, P42, DOI 10.1093/oxfordjournals.epirev.a036078
   Thomas JE, 2004, CLIN INFECT DIS, V39, P1155, DOI 10.1086/424514
   THOMAS JE, 1993, LANCET, V342, P121, DOI 10.1016/0140-6736(93)91327-I
   Torres J, 2003, HELICOBACTER, V8, P179, DOI 10.1046/j.1523-5378.2003.00142.x
   WEAVER LT, 1995, T ROY SOC TROP MED H, V89, P347, DOI 10.1016/0035-9203(95)90002-0
   WEBB PM, 1994, BRIT MED J, V308, P750, DOI 10.1136/bmj.308.6931.750
   WHO, 1987, PROGR CONTR DIARRH D
NR 41
TC 28
Z9 29
U1 0
U2 1
PU LIPPINCOTT WILLIAMS & WILKINS
PI PHILADELPHIA
PA TWO COMMERCE SQ, 2001 MARKET ST, PHILADELPHIA, PA 19103 USA
SN 0891-3668
EI 1532-0987
J9 PEDIATR INFECT DIS J
JI Pediatr. Infect. Dis. J.
PD FEB
PY 2009
VL 28
IS 2
BP 79
EP 85
DI 10.1097/INF.0b013e31818a5d9d
PG 7
WC Immunology; Infectious Diseases; Pediatrics
SC Immunology; Infectious Diseases; Pediatrics
GA 401OX
UT WOS:000262952100001
PM 19116602
DA 2018-12-18
ER

PT J
AU Kosek, MN
   Ahmed, T
   Bhutta, Z
   Caulfield, L
   Guerrant, R
   Houpt, E
   Kang, G
   Kosek, M
   Lee, G
   Lima, A
   McCormick, BJJ
   Platts-Mills, J
   Seidman, J
   Caulfield, L
   Kosek, M
   Lee, G
   McCormick, BJJ
   Seidman, J
   Blank, R
   Gottlieb, M
   Knobler, SL
   Lang, DR
   Miller, MA
   Tountas, KH
   Bhutta, ZA
   Caulfield, L
   Checkley, W
   Guerrant, RL
   Houpt, E
   Kosek, MN
   Lang, DR
   Mason, CJ
   Miller, MA
   Murray-Kolb, LE
   Petri, WA
   Seidman, JC
   Ahmed, T
   Bessong, P
   Bhutta, ZA
   Haque, R
   John, S
   Kang, G
   Kosek, MN
   Lima, AAM
   Mduma, ER
   Oria, RB
   Shrestha, PS
   Shrestha, SK
   Svensen, E
   Zaidi, AKM
   Abreu, CB
   Acosta, AM
   Ahmed, I
   Ahmed, AMS
   Ali, A
   Ambikapathi, R
   Barrett, L
   Bauck, A
   Bayyo, E
   Bodhidatta, L
   Bose, A
   Carreon, JD
   Chandyo, RK
   Charu, V
   Costa, H
   Dillingham, R
   Di Moura, A
   Doan, V
   Quirino, J
   Graham, J
   Hoest, C
   Hossain, I
   Islam, M
   Jennifer, MS
   Kaki, S
   Koshy, B
   Lee, G
   Leite, AM
   Lima, NL
   Maciel, BLL
   Mahfuz, M
   Mahopo, C
   Maphula, A
   McCormick, BJJ
   McGrath, M
   Mohale, A
   Moraes, M
   Mota, FS
   Muliyil, J
   Mvungi, R
   Nayyar, G
   Nyathi, E
   Olortegui, MP
   Oria, R
   Vasquez, AO
   Pan, WK
   Pascal, J
   Patil, CL
   Pendergast, L
   Pinedo, SR
   Platts-Mills, J
   Psaki, S
   Raghava, MV
   Ramanujam, K
   Rasheed, M
   Rasmussen, ZA
   Richard, SA
   Rose, A
   Roshan, R
   Schaefer, B
   Scharf, R
   Seidman, JC
   Sharma, SL
   Shrestha, B
   Shrestha, R
   Simons, S
   Soares, AM
   Mota, RMS
   Soofi, S
   Strand, T
   Tofail, F
   Thomas, RJ
   Turab, A
   Ulak, M
   Wang, V
   Yarrot, L
   Yori, PP
   Alam, D
   Ambikapathi, R
   Amour, C
   Chavez, CB
   Babji, S
   De Burga, RR
   Doan, V
   Flores, JT
   Gratz, J
   George, AT
   Hariraju, D
   Havt, A
   Houpt, E
   Karunakaran, P
   Lazarus, RP
   Lima, IF
   McGrath, M
   Mondal, D
   Medeiros, PHQS
   Nshama, R
   Quetz, J
   Qureshi, S
   Raju, S
   Ramachandran, A
   Ramadas, R
   Ross, AC
   Salas, MS
   Samie, A
   Schulze, K
   Seidman, JC
   Sundaram, ES
   Swema, BM
   Trigoso, DR
AF Kosek, Margaret N.
   Ahmed, Tahmeed
   Bhutta, Zulfiquar
   Caulfield, Laura
   Guerrant, Richard
   Houpt, Eric
   Kang, Gagandeep
   Kosek, Margaret
   Lee, Gwenyth
   Lima, Aldo
   McCormick, Benjamin J. J.
   Platts-Mills, James
   Seidman, Jessica
   Caulfield, Laura
   Kosek, Margaret
   Lee, Gwenyth
   McCormick, Benjamin J. J.
   Seidman, Jessica
   Blank, R.
   Gottlieb, Michael
   Knobler, Stacey L.
   Lang, Dennis R.
   Miller, Mark A.
   Tountas, Karen H.
   Bhutta, Zulfiqar A.
   Caulfield, Laura
   Checkley, William
   Guerrant, Richard L.
   Houpt, Eric
   Kosek, Margaret N.
   Lang, Dennis R.
   Mason, Carl J.
   Miller, Mark A.
   Murray-Kolb, Laura E.
   Petri, William A., Jr.
   Seidman, Jessica C.
   Ahmed, Tahmeed
   Bessong, Pascal
   Bhutta, Zulfiqar A.
   Haque, Rashidul
   John, Sushil
   Kang, Gagandeep
   Kosek, Margaret N.
   Lima, Aldo A. M.
   Mduma, Estomih R.
   Oria, Reinaldo B.
   Shrestha, Prakash Sunder
   Shrestha, Sanjaya Kumar
   Svensen, Erling
   Zaidi, Anita K. M.
   Abreu, Claudia B.
   Acosta, Angel Mendez
   Ahmed, Imran
   Ahmed, A. M. Shamsir
   Ali, Asad
   Ambikapathi, Ramya
   Barrett, Leah
   Bauck, Aubrey
   Bayyo, Eliwaza
   Bodhidatta, Ladaporn
   Bose, Anuradha
   Carreon, J. Daniel
   Chandyo, Ram Krishna
   Charu, Vivek
   Costa, Hilda
   Dillingham, Rebecca
   Di Moura, Alessandra
   Doan, Viyada
   Quirino Filho, Jose
   Graham, Jhanelle
   Hoest, Christel
   Hossain, Iqbal
   Islam, Munirul
   Jennifer, M. Steffi
   Kaki, Shiny
   Koshy, Beena
   Lee, Gwenyth
   Leite, Alvaro M.
   Lima, NoLia L.
   Maciel, Bruna L. L.
   Mahfuz, Mustafa
   Mahopo, Cloupas
   Maphula, Angelina
   McCormick, Benjamin J. J.
   McGrath, Monica
   Mohale, Archana
   Moraes, Milena
   Mota, Francisco S.
   Muliyil, Jayaprakash
   Mvungi, Regisiana
   Nayyar, Gaurvika
   Nyathi, Emanuel
   Olortegui, Maribel Paredes
   Oria, Reinaldo
   Vasquez, Angel Orbe
   Pan, William K.
   Pascal, John
   Patil, Crystal L.
   Pendergast, Laura
   Pinedo, Silvia Rengifo
   Platts-Mills, James
   Psaki, Stephanie
   Raghava, Mohan Venkata
   Ramanujam, Karthikeyan
   Rasheed, Muneera
   Rasmussen, Zeba A.
   Richard, Stephanie A.
   Rose, Anuradha
   Roshan, Reeba
   Schaefer, Barbara
   Scharf, Rebecca
   Seidman, Jessica C.
   Sharma, Srujan L.
   Shrestha, Binob
   Shrestha, Rita
   Simons, Suzanne
   Soares, Alberto M.
   Mota, Rosa M. S.
   Soofi, Sajid
   Strand, Tor
   Tofail, Fahmida
   Thomas, Rahul J.
   Turab, Ali
   Ulak, Manjeswori
   Wang, Vivian
   Yarrot, Ladislaus
   Yori, Pablo Penataro
   Alam, Didar
   Ambikapathi, Ramya
   Amour, Caroline
   Chavez, Cesar Banda
   Babji, Sudhir
   De Burga, Rosa Rios
   Doan, Viyada
   Flores, Julian Torres
   Gratz, Jean
   George, Ajila T.
   Hariraju, Dinesh
   Havt, Alexandre
   Houpt, Eric
   Karunakaran, Priyadarshani
   Lazarus, Robin P.
   Lima, Ila F.
   McGrath, Monica
   Mondal, Dinesh
   Medeiros, Pedro H. Q. S.
   Nshama, Rosemary
   Quetz, Josiane
   Qureshi, Shahida
   Raju, Sophy
   Ramachandran, Anup
   Ramadas, Rakhi
   Ross, A. Catharine
   Salas, Mery Siguas
   Samie, Amidou
   Schulze, Kerry
   Seidman, Jessica C.
   Sundaram, Shanmuga E.
   Swema, Buliga Mujaga
   Trigoso, Dixner Rengifo
CA MAL-ED Network Investigators
   Data Anal Grp
   Sample Processing Management
TI Causal Pathways from Enteropathogens to Environmental Enteropathy:
   Findings from the MAL-ED Birth Cohort Study
SO EBIOMEDICINE
LA English
DT Article
DE Enteropathy; Undernutrition; Stunting; Enteropathogen; Child growth;
   Child health
ID INTESTINAL PERMEABILITY; ENTERIC DYSFUNCTION; RURAL BANGLADESH;
   NUTRITIONAL-STATUS; GAMBIAN CHILDREN; BARRIER FUNCTION; GUT MICROBIOTA;
   LINEAR GROWTH; INFLAMMATION; INFANTS
AB Background: Environmental enteropathy (EE), the adverse impact of frequent and numerous enteric infections on the gut resulting in a state of persistent immune activation and altered permeability, has been proposed as a key determinant of growth failure in children in low- and middle-income populations. A theory-driven systems model to critically evaluate pathways through which enteropathogens, gut permeability, and intestinal and systemic inflammation affect child growth was conducted within the framework of the Etiology, Risk Factors and Interactions of Enteric Infections and Malnutrition and the Consequences for Child Health and Development (MAL-ED) birth cohort study that included children from eight countries.
   Methods: Non-diarrheal stool samples (N-22,846) from 1253 children from multiple sites were evaluated for a panel of 40 enteropathogens and fecal concentrations of myeloperoxidase, alpha-1-antitrypsin, and neopterin. Among these same children, urinary lactulose: mannitol (L:M) (N=6363) and plasma alpha-1-acid glycoprotein (AGP) (N=2797) were also measured. The temporal sampling design was used to create a directed acyclic graph of proposed mechanistic pathways between enteropathogen detection in non-diarrheal stools, biomarkers of intestinal permeability and inflammation, systemic inflammation and change in length- and weight- for age in children 0-2 years of age.
   Findings: Children in these populations had frequent enteric infections and high levels of both intestinal and systemic inflammation. Higher burdens of enteropathogens, especially those categorized as being enteroinvasive or causing mucosal disruption, were associated with elevated biomarker concentrations of gut and systemic inflammation and, via these associations, indirectly associated with both reduced linear and ponderal growth. Evidence for the association with reduced linear growth was stronger for systemic inflammation than for gut inflammation; the opposite was true of reduced ponderal growth. Although Giardia was associated with reduced growth, the association was not mediated by any of the biomarkers evaluated.
   Interpretation: The large quantity of empirical evidence contributing to this analysis supports the conceptual model of EE. The effects of EE on growth faltering in young children were small, but multiple mechanistic pathways underlying the attribution of growth failure to asymptomatic enteric infections had statistical support in the analysis. The strongest evidence for EE was the association between enteropathogens and linear growth mediated through systemic inflammation.
   Funding: Bill & Melinda Gates Foundation. (C) 2017 The Authors. Published by Elsevier B.V.
C1 [Acosta, Angel Mendez; Olortegui, Maribel Paredes; Vasquez, Angel Orbe; Pinedo, Silvia Rengifo; Chavez, Cesar Banda; De Burga, Rosa Rios; Flores, Julian Torres; Salas, Mery Siguas; Trigoso, Dixner Rengifo] AB PRISMA, Iquitos, Peru.
   [Zaidi, Anita K. M.; Ahmed, Imran; Ali, Asad; Rasheed, Muneera; Soofi, Sajid; Turab, Ali; Alam, Didar; Qureshi, Shahida] Aga Khan Univ, Karachi, Pakistan.
   [Mason, Carl J.; Bodhidatta, Ladaporn] Armed Forces Res Inst Med Sci, Bangkok, Thailand.
   [John, Sushil; Kang, Gagandeep; Bose, Anuradha; Jennifer, M. Steffi; Kaki, Shiny; Koshy, Beena; Muliyil, Jayaprakash; Raghava, Mohan Venkata; Ramanujam, Karthikeyan; Rose, Anuradha; Roshan, Reeba; Sharma, Srujan L.; Thomas, Rahul J.; Babji, Sudhir; George, Ajila T.; Hariraju, Dinesh; Karunakaran, Priyadarshani; Lazarus, Robin P.; Raju, Sophy; Ramachandran, Anup; Ramadas, Rakhi; Sundaram, Shanmuga E.] Christian Med Coll & Hosp, Vellore, Tamil Nadu, India.
   [Pan, William K.] Duke Univ, Durham, NC USA.
   [Knobler, Stacey L.; Checkley, William; Carreon, J. Daniel; Charu, Vivek; Quirino Filho, Jose; Graham, Jhanelle; Hoest, Christel; McCormick, Benjamin J. J.; Mohale, Archana; Nayyar, Gaurvika; Pan, William K.; Psaki, Stephanie; Rasmussen, Zeba A.; Richard, Stephanie A.; Schaefer, Barbara; Wang, Vivian] NIH, Fogarty Int Center, Bethesda, MD 20892 USA.
   [Blank, R.; Gottlieb, Michael; Tountas, Karen H.] Fdn NIH, Bethesda, MD USA.
   [Mduma, Estomih R.; Svensen, Erling; Bayyo, Eliwaza; Mvungi, Regisiana; Pascal, John; Yarrot, Ladislaus; Amour, Caroline; Nshama, Rosemary; Swema, Buliga Mujaga] Haydom Lutheran Hosp, Haydom, Tanzania.
   [Ahmed, Tahmeed; Haque, Rashidul; Ahmed, A. M. Shamsir; Hossain, Iqbal; Islam, Munirul; Mahfuz, Mustafa; Tofail, Fahmida; Mondal, Dinesh] Haydom Lutheran Hosp, Haydom, Tanzania.
   [Shrestha, Prakash Sunder; Chandyo, Ram Krishna; Shrestha, Rita; Ulak, Manjeswori; Ross, A. Catharine] Icddr, Dhaka, Bangladesh.
   [Caulfield, Laura; Checkley, William; Kosek, Margaret N.; Bauck, Aubrey; Lee, Gwenyth; Yori, Pablo Penataro] Tribhuvan Univ, Inst Med, Kathmandu, Nepal.
   [Murray-Kolb, Laura E.; Schaefer, Barbara; Simons, Suzanne; Ross, A. Catharine] Johns Hopkins Univ, Baltimore, MD USA.
   [Pendergast, Laura] Penn State Univ, University Pk, PA 16802 USA.
   [Lima, Aldo A. M.; Oria, Reinaldo B.; Abreu, Claudia B.; Costa, Hilda; Di Moura, Alessandra; Quirino Filho, Jose; Leite, Alvaro M.; Lima, NoLia L.; Maciel, Bruna L. L.; Moraes, Milena; Mota, Francisco S.; Oria, Reinaldo; Soares, Alberto M.; Mota, Rosa M. S.; Havt, Alexandre; Lima, Ila F.; Medeiros, Pedro H. Q. S.; Quetz, Josiane] Temple Univ, Philadelphia, PA 19122 USA.
   [Strand, Tor] Univ Fed Ceara, Fortaleza, Ceara, Brazil.
   [Patil, Crystal L.] Univ Bergen, N-5020 Bergen, Norway.
   [Bessong, Pascal; Mahopo, Cloupas; Maphula, Angelina; Nyathi, Emanuel; Samie, Amidou] Univ Illinois, Chicago, IL USA.
   [Guerrant, Richard L.; Petri, William A., Jr.; Barrett, Leah; Dillingham, Rebecca; Platts-Mills, James; Scharf, Rebecca; Gratz, Jean] Univ Venda, Thohoyandou, South Africa.
   [Shrestha, Sanjaya Kumar; Shrestha, Binob; Strand, Tor] Univ Virginia, Charlottesville, VA USA.
   [Svensen, Erling] Walter Reed AFRIMS Res Unit, Kathmandu, Nepal.
   [Svensen, Erling] Haukeland Hosp, Bergen, Norway.
RP Kosek, MN (reprint author), AB PRISMA, Iquitos, Peru.
EM mkosek@jhu.edu; rebecca.blank@gmail.com; mgottlieb@fnih.org;
   Stacey.Knobler@nih.gov; Lang4@fnih.org; Mark.Miller3@nih.gov;
   ktountas@fnih.org; zulfiqar.bhutta@aku.edu; lcaulfi1@jhu.edu;
   wcheckl1@jhmi.edu; guerrant@virginia.edu; erh6k@virginia.edu;
   mkosek@jhmi.edu; Lang4@fnih.org; carlmason@icloud.com;
   Mark.Miller3@nih.gov; lem118@psu.edu; wap3g@virginia.edu;
   Jessica.Seidman@nih.gov; tahmeed@icddrb.org;
   pascal.bessong@univen.ac.za; zulfiqar.bhutta@aku.edu; rhaque@icddrb.org;
   rikkisush@cmcvellore.ac.in; gkang@cmcvellore.ac.in; mkosek@jhmi.edu;
   alima@ufc.br; estomih.mduma@haydom.co.tz;
   rbo5u@hscmail.mcc.virginia.edu; prakashsunder@hotmail.com;
   ShresthaSK@afrims.org; Erling.Svensen@cih.uib.no; anita.zaidi@aku.edu;
   claudia_beghini2004@yahoo.com.br; amendez@prisma.org.pe;
   imran.ahmed@aku.edu; a.ahmed@uq.net.au; asad.ali@aku.edu;
   rambikapathi@gmail.com; ljbarrett@mindspring.com; abauck1@jhu.edu;
   elb.bayo@gmail.com; ladapornb@afrims.org; abose@cmcvellore.ac.in;
   carreonj@mail.nih.gov; ram.chandyo@uib.no; vcharu@jhsph.edu;
   hildacosta@hotmail.com; rd8v@virginia.edu;
   ferrer.alessandra@yahoo.com.br; Viyada.Doan@nih.gov;
   jqf_ce@yahoo.com.br; jhalexia@gmail.com; christel.host@nih.gov;
   ihossain@icddrb.org; mislam@icddrb.org; stefjeni.11@gmail.com;
   shinykaki@gmail.com; beenakoshy1@rediffmail.com; gwenyth.lee@gmail.com;
   alvaromadeiro@yahoo.com.br; brunalimamaciel@gmail.com;
   mustafa@icddrb.org; mahopotc@gmail.com; angelina.maphula@univen.ac.za;
   ben.mccormick@gmail.com; mcgrath.monica@gmail.com; mohalea@mail.nih.gov;
   milenamaia@hotmail.com; sulivan.mota@iprede.org.br; jpmuliyil@gmail.com;
   regisiana@yahoo.com; gaurvika@gmail.com; Emanuel.Nyathi@univen.ac.za;
   mparedeso@prisma.org.pe; rbo5u@hscmail.mcc.virginia.edu;
   angel_orbe@hotmail.com; william.pan@duke.edu;
   johnagustinopaschal@gmail.com; cpatil@uic.edu;
   laura.pendergast@temple.edu; laura.pendergast@temple.edu;
   siguase36@hotmail.com; jp5t@hscmail.mcc.virginia.edu;
   spsaki@popcouncil.org; venkat@cmcvellore.ac.in;
   karthikeyan05@yahoo.co.in; muneera.rasheed@aku.edu;
   Zeba.Rasmussen@nih.gov; Stephanie.Richard@nih.gov;
   anurose@cmcvellore.ac.in; reebageorge@hotmail.com; bas19@psu.edu;
   rebeccascharf@virginia.edu; Jessica.Seidman@nih.gov;
   srujan.sharma@gmail.com; binobs@afrims.org; ritas_12@yahoo.com;
   sxs126@psu.edu; soaresam@ufc.br; rosa@dema.ufc.br; sajid.soofi@aku.edu;
   Tors@me.com; ftofail@icddrb.org; rj_thomas99@yahoo.com;
   turab.ali@aku.edu; manjeswori@gmail.com; aijun.wang@nih.gov;
   ladisblacy@yahoo.com; pyori@jhsph.edu; didar.alam@aku.edu;
   rambikapathi@gmail.com; lyneamour@gmail.com; cebchavez@yahoo.com;
   sudhirbabji@cmcvellore.ac.in; rosaburga@gmail.com; Viyada.Doan@nih.gov;
   jflores@prisma.org.pe; jean.gratz@gmail.com; agilatgeorge@gmail.com;
   dinesh85@gmail.com; ahavtbinda@gmail.com; erh6k@virginia.edu;
   priyadarshinicmc15@gmail.com; robin.lazarus@gmail.com;
   ilafarm@yahoo.com.br; mcgrath.monica@gmail.com; din63d@icddrb.org;
   phquintela@hotmail.com; nshamarosemary@yahoo.com; jquetz@gmail.com;
   shahida.qureshi@aku.edu; sophyraju@gmail.com; anuprama@yahoo.co.uk;
   rakhi.ram9@gmail.com; Acr6@psu.edu; msiguas@prisma.org.pe;
   samieamidou@yahoo.com; kschulz1@jhu.edu; Jessica.Seidman@nih.gov;
   shanmugame@cmcvellore.ac.in; buligamujaga@yahoo.co.uk;
   drengifo@prisma.org.pe
RI Lima, Aldo/D-8251-2018; Mahfuz, Mustafa/H-5923-2017
OI Lima, Aldo/0000-0002-0299-1747; Mahfuz, Mustafa/0000-0002-4090-785X;
   Scharf, Rebecca/0000-0002-3381-5594; MASON, CARL/0000-0002-3676-2811;
   Havt, Alexandre/0000-0002-4546-2976; Oria, Reinaldo/0000-0002-6914-5481;
   Quetz, Josiane/0000-0001-7889-003X; Bessong, Pascal/0000-0003-0561-272X;
   Strand, Tor/0000-0002-4038-151X
FU Bill & Melinda Gates Foundation [47075]; Foundation for the National
   Institutes of Health; National Institutes of Health, Fogarty
   International Center
FX The Etiology, Risk Factors and Interactions of Enteric Infections and
   Malnutrition and the Consequences for Child Health and Development
   Project (MAL-ED) is carried out as a collaborative project supported by
   the Bill & Melinda Gates Foundation (47075), the Foundation for the
   National Institutes of Health, and the National Institutes of Health,
   Fogarty International Center. We particularly want to thank the children
   and caregivers who participated in the study for their invaluable
   contributions. Tom Brewer and Gretchen Meller are also thanked for their
   early support of the project. We are truly indebted to the following
   individuals for their advisory role in the MAL-ED study: Henry Binder,
   Maureen Black, Kathleen Braden, Robert Breiman, Susan Bull, Katherine
   Dewey, Christopher Duggan, Christine Grady, Gerry Keusch, Nancy Krebs,
   Claudio Lanata, James Nataro, Jerome Singh, Peter Smith, Phillip Tarr,
   Katherine Tucker and Theodore Wachs. Fraser Lewis is recognized and
   appreciated for his critical review of and guidance on the analytical
   methods and statistical approaches applied in the MAL-ED study. We thank
   Leslie Pray and Alicia Livinski for their editorial assistance. Special
   thanks go to Roger Glass and George Griffin for their continued support
   and guidance.
CR Beltinger J, 2008, WORLD J GASTROENTERO, V14, P7345, DOI 10.3748/wjg.14.7345
   Berkes J, 2003, GUT, V52, P439, DOI 10.1136/gut.52.3.439
   Blanton LV, 2016, SCIENCE, V352, DOI 10.1126/science.aad9359
   Brown EM, 2015, NAT COMMUN, V6, DOI 10.1038/ncomms8806
   Campbell DI, 2004, J PEDIATR GASTR NUTR, V39, P153, DOI 10.1097/00005176-200408000-00005
   Campbell DI, 2003, PEDIATR RES, V54, P306, DOI 10.1203/01.PDR.0000076666.16021.5E
   Campbell DI, 2002, BRIT J NUTR, V88, P499, DOI 10.1079/BJN2002697
   Caulfield LE, 2014, CLIN INFECT DIS, V59, pS248, DOI 10.1093/cid/ciu421
   Denno DM, 2014, CLIN INFECT DIS, V59, pS213, DOI 10.1093/cid/ciu541
   George CM, 2015, AM J TROP MED HYG, V92, P1117, DOI 10.4269/ajtmh.14-0672
   Goto R, 2009, BRIT J NUTR, V101, P1509, DOI 10.1017/S0007114508083554
   Greenland S, 1999, EPIDEMIOLOGY, V10, P37, DOI 10.1097/00001648-199901000-00008
   Guerrant RL, 1999, J INFECT DIS, V179, pS331, DOI 10.1086/513845
   Hashimoto T, 2012, NATURE, V487, P477, DOI 10.1038/nature11228
   Houpt E, 2014, CLIN INFECT DIS, V59, pS225, DOI 10.1093/cid/ciu413
   Humphrey JH, 2009, LANCET, V374, P1032, DOI 10.1016/S0140-6736(09)60950-8
   Kamada N, 2013, NAT IMMUNOL, V14, P685, DOI 10.1038/ni.2608
   Kau AL, 2015, SCI TRANSL MED, V7, DOI 10.1126/scitranslmed.aaa4877
   Kelly P, 2004, AM J TROP MED HYG, V70, P412
   Keusch GT, 2014, CLIN INFECT DIS, V59, pS207, DOI 10.1093/cid/ciu485
   Keusch GT, 2013, FOOD NUTR BULL, V34, P357, DOI 10.1177/156482651303400308
   Korpe PS, 2012, TRENDS MOL MED, V18, P328, DOI 10.1016/j.molmed.2012.04.007
   Kosek M, 2014, CLIN INFECT DIS, V59, pS239, DOI 10.1093/cid/ciu457
   Kosek M, 2013, AM J TROP MED HYG, V88, P390, DOI 10.4269/ajtmh.2012.12-0549
   Kosek MN, 2016, AM J TROP MED HYG, V95, P928, DOI 10.4269/ajtmh.16-0037
   KREMER JMH, 1988, PHARMACOL REV, V40, P1
   Lin A, 2013, AM J TROP MED HYG, V89, P130, DOI 10.4269/ajtmh.12-0629
   Lohmann TG, 1988, ANTHROPOMETRIC STAND
   Lunn PG, 2000, P NUTR SOC, V59, P147, DOI 10.1017/S0029665100000173
   LUNN PG, 1991, LANCET, V338, P907, DOI 10.1016/0140-6736(91)91772-M
   MAL-ED Network Investigators, 2014, CLIN INFECT DIS, V59, pS193, DOI 10.1093/cid/ciu653
   MAL-ED Network Investigators, COMMUNICATION
   MAL-ED Network Investigators, LANCET UNPUB
   Mayneris-Perxachs J, 2016, SCI REP-UK, V6, DOI 10.1038/srep19780
   McCormick B. J. J., 2016, AM J TROP MED HYG
   Menzies IS, 1999, GUT, V44, P483, DOI 10.1136/gut.44.4.483
   MEYERS S, 1985, GASTROENTEROLOGY, V89, P13, DOI 10.1016/0016-5085(85)90739-5
   Mondal D, 2012, CLIN INFECT DIS, V54, P185, DOI 10.1093/cid/cir807
   Moore DF, 1997, INFLAMMATION, V21, P69, DOI 10.1023/A:1027342909423
   Naylor C, 2015, EBIOMEDICINE, V2, P1759, DOI 10.1016/j.ebiom.2015.09.036
   Pearl J, 1995, BIOMETRIKA, V82, P669, DOI 10.1093/biomet/82.4.669
   Peterson KM, 2013, AM J CLIN NUTR, V97, P1129, DOI 10.3945/ajcn.112.048306
   Platts-Mills JA, 2015, LANCET GLOB HEALTH, V3, pE564, DOI 10.1016/S2214-109X(15)00151-5
   PLUMMER M, 2003, P 3 INT WORKSH DISTR, P20, DOI DOI 10.1.1.13.3406
   Prendergast A, 2012, AM J TROP MED HYG, V86, P756, DOI 10.4269/ajtmh.2012.11-0743
   Richard SA, 2014, CLIN INFECT DIS, V59, pS220, DOI 10.1093/cid/ciu435
   Saiki Tomohisa, 1998, Kurume Medical Journal, V45, P69
   Semba RD, 2016, EBIOMEDICINE, V6, P246, DOI 10.1016/j.ebiom.2016.02.030
   Subramanian S, 2014, NATURE, V510, P417, DOI 10.1038/nature13421
   Viswanathan VK, 2009, NAT REV MICROBIOL, V7, P110, DOI 10.1038/nrmicro2053
   Weisz AJ, 2012, J PEDIATR GASTR NUTR, V55, P747, DOI 10.1097/MPG.0b013e3182650a4d
   World Health Organization, 2006, WHO CHILD GROWTH STA
NR 52
TC 27
Z9 27
U1 3
U2 6
PU ELSEVIER SCIENCE BV
PI AMSTERDAM
PA PO BOX 211, 1000 AE AMSTERDAM, NETHERLANDS
SN 2352-3964
J9 EBIOMEDICINE
JI EBioMedicine
PD APR
PY 2017
VL 18
BP 109
EP 117
DI 10.1016/j.ebiom.2017.02.024
PG 9
WC Medicine, General & Internal; Medicine, Research & Experimental
SC General & Internal Medicine; Research & Experimental Medicine
GA EV9KO
UT WOS:000402105100021
PM 28396264
OA DOAJ Gold, Green Published
HC Y
HP N
DA 2018-12-18
ER

PT J
AU Ajjampur, SSR
   Sarkar, R
   Sankaran, P
   Kannan, A
   Menon, VK
   Muliyil, J
   Ward, H
   Kang, G
AF Ajjampur, Sitara S. R.
   Sarkar, Rajiv
   Sankaran, Premi
   Kannan, Arun
   Menon, Vipin K.
   Muliyil, Jayaprakash
   Ward, Honorine
   Kang, Gagandeep
TI Symptomatic and Asymptomatic Cryptosporidium Infections in Children in a
   Semi-Urban Slum Community in Southern India
SO AMERICAN JOURNAL OF TROPICAL MEDICINE AND HYGIENE
LA English
DT Article
ID PERUVIAN CHILDREN; NORTHEAST BRAZIL; MULTIPLEX PCR; BIRTH COHORT;
   DIARRHEA; PARVUM; EPIDEMIOLOGY; ASSOCIATION; ROTAVIRUS; CHILDHOOD
AB Cryptosporidium is a leading cause of childhood diarrhea in de eloping countries We investigated symp tomatic and asymptomatic cryptosporidiosis in 20 children less than two years of age in a semi urban slum in southern India All surveillance (conducted every two weeks) and diarrheal samples from 20 children (n = 1 036) with cryptospo ridial diarrhea previously identified by stool microscopy were tested by polymerase chain reaction restriction fragment length polymorphism for species and subgenotype determination Thirty five episodes of cryptosporidiosis were identified in 20 children of which 25 were diarrhea' Fifteen episodes were associated with prolonged oocyst shedding Multiple episodes of cryptosporidiosis occurred in 40% of the children Most infections were with C hominis, subtype la Children with multiple infections had significantly lower weight for age and height for age Z scores at 24 months but had scores comparable with children with a single episode by 36 months Multiple symptomatic Cryptosporidium infections associated with prolonged oocyst shedding occur frequently in this disease endemic area and may contribute to the long term effects of cryptosporidiosis on physical growth in these children
C1 [Ajjampur, Sitara S. R.; Sarkar, Rajiv; Sankaran, Premi; Kannan, Arun; Menon, Vipin K.; Kang, Gagandeep] Christian Med Coll & Hosp, Dept Gastrointestinal Sci, Vellore 632004, Tamil Nadu, India.
   [Muliyil, Jayaprakash] Christian Med Coll & Hosp, Dept Community Hlth, Vellore 632004, Tamil Nadu, India.
   [Ward, Honorine] Tufts Med Ctr, Div Geog Med & Infect Dis, Boston, MA USA.
RP Kang, G (reprint author), Christian Med Coll & Hosp, Dept Gastrointestinal Sci, Vellore 632004, Tamil Nadu, India.
OI Menon, Vipin/0000-0001-7404-678X; Kang, Gagandeep/0000-0002-3656-564X
FU Fogarty International Research [R03TW2711]; Global Infectious Disease
   [D43TW007392]; Wellcome Trust [063144]
FX This study was supported by Fogarty International Research Cooperative
   Agreement R03TW2711 and Global Infectious Disease Training Grant
   D43TW007392 National Institutes of Health Birth cohort studies were
   supported by Wellcome Trust Grant 063144
CR Agnew DG, 1998, J INFECT DIS, V177, P754, DOI 10.1086/514247
   Ajjampur SSR, 2008, J MED MICROBIOL, V57, P1364, DOI 10.1099/jmm.0.2008/003319-0
   Ajjampur SSR, 2007, J CLIN MICROBIOL, V45, P915, DOI 10.1128/JCM.01590-06
   Ajjampur SSR, 2010, J CLIN MICROBIOL, V48, P2075, DOI 10.1128/JCM.02509-09
   Ballal Mamatha, 2002, Indian Journal of Pediatrics, V69, P393
   Banerjee I, 2006, J CLIN MICROBIOL, V44, P2468, DOI 10.1128/JCM.01882-05
   Berkman DS, 2002, LANCET, V359, P564, DOI 10.1016/S0140-6736(02)07744-9
   Bern C, 2002, EMERG INFECT DIS, V8, P581, DOI 10.3201/eid0806.01-0331
   Bushen OY, 2007, T ROY SOC TROP MED H, V101, P378, DOI 10.1016/j.trstmh.2006.06.005
   Cama VA, 2008, EMERG INFECT DIS, V14, P1567, DOI 10.3201/eid1410.071273
   Cevallos AM, 2000, INFECT IMMUN, V68, P4108, DOI 10.1128/IAI.68.7.4108-4116.2000
   Checkley W, 1998, AM J EPIDEMIOL, V148, P497
   Checkley W, 1997, AM J EPIDEMIOL, V145, P156
   Das P, 2006, J CLIN MICROBIOL, V44, P4246, DOI 10.1128/JCM.00091-06
   Fraser D, 1997, AM J TROP MED HYG, V57, P544, DOI 10.4269/ajtmh.1997.57.544
   Gladstone BP, 2008, ARCH DIS CHILD, V93, P479, DOI 10.1136/adc.2006.114546
   Guerrant DI, 1999, AM J TROP MED HYG, V61, P707, DOI 10.4269/ajtmh.1999.61.707
   Jindal N, 1995, J Indian Med Assoc, V93, P169
   Kaur Ravinder, 2002, Southeast Asian Journal of Tropical Medicine and Public Health, V33, P725
   Kirkpatrick BD, 2002, J INFECT DIS, V186, P94, DOI 10.1086/341296
   Le Blancq SM, 1997, MOL BIOCHEM PARASIT, V90, P463, DOI 10.1016/S0166-6851(97)00181-3
   Leav BA, 2002, INFECT IMMUN, V70, P3881, DOI 10.1128/IAI.70.7.3881-3890-2002
   MATHAN MM, 1985, LANCET, V2, P1172
   MILLER K, 1994, AM J TROP MED HYG, V51, P322, DOI 10.4269/ajtmh.1994.51.322
   Molbak K, 1997, AM J CLIN NUTR, V65, P149
   MONICA B, 2007, INDIA MCD VITO, V79, P544
   Newman RD, 1999, J INFECT DIS, V180, P167, DOI 10.1086/314820
   Phan TG, 2005, CLIN LAB, V51, P429
   RUUSKA T, 1990, SCAND J INFECT DIS, V22, P259, DOI 10.3109/00365549009027046
   Shetty M, 1995, J TROP PEDIATRICS, V41, P301, DOI 10.1093/tropej/41.5.301
   Tumwine JK, 2003, AM J TROP MED HYG, V68, P710, DOI 10.4269/ajtmh.2003.68.710
   Vidal M, 2005, J CLIN MICROBIOL, V43, P5362, DOI 10.1128/JCM.43.10.5362-5365.2005
   World Health Organization, 2006, WHO CHILD GROWTH STA
   Xiao LH, 2001, J INFECT DIS, V183, P492, DOI 10.1086/318090
   Xiao LH, 1999, APPL ENVIRON MICROB, V65, P1578
NR 35
TC 26
Z9 28
U1 0
U2 4
PU AMER SOC TROP MED & HYGIENE
PI MCLEAN
PA 8000 WESTPARK DR, STE 130, MCLEAN, VA 22101 USA
SN 0002-9637
EI 1476-1645
J9 AM J TROP MED HYG
JI Am. J. Trop. Med. Hyg.
PD NOV
PY 2010
VL 83
IS 5
BP 1110
EP 1115
DI 10.4269/ajtmh.2010.09.0644
PG 6
WC Public, Environmental & Occupational Health; Tropical Medicine
SC Public, Environmental & Occupational Health; Tropical Medicine
GA 679TV
UT WOS:000284184600029
PM 21036847
DA 2018-12-18
ER

PT J
AU Veena, SR
   Krishnaveni, GV
   Wills, AK
   Kurpad, AV
   Muthayya, S
   Hill, JC
   Karat, SC
   Nagarajaiah, KK
   Fall, CHD
   Srinivasan, K
AF Veena, Sargoor R.
   Krishnaveni, Ghattu V.
   Wills, Andrew K.
   Kurpad, Anura V.
   Muthayya, Sumithra
   Hill, Jacqueline C.
   Karat, Samuel C.
   Nagarajaiah, Kiran K.
   Fall, Caroline H. D.
   Srinivasan, Krishnamachari
TI Association of Birthweight and Head Circumference at Birth to Cognitive
   Performance in 9-to 10-Year-Old Children in South India: Prospective
   Birth Cohort Study
SO PEDIATRIC RESEARCH
LA English
DT Article
ID POSTNATAL-GROWTH; NEONATAL ANTHROPOMETRY; INTRAUTERINE GROWTH; BRAIN
   VOLUME; CHILDHOOD; INTELLIGENCE; INFANTS; LIFE; OUTCOMES; BORN
AB To examine whether birthweight and head circumference at birth are associated with childhood cognitive ability in South India, cognitive function was assessed using three core tests from the Kaufman Assessment Battery for children and additional tests measuring long-term retrieval/storage, attention and concentration, and visuospatial and verbal abilities among 505 full-term born children (mean age 9.7 y). In multiple linear regression adjusted for age, sex, gestation, socioeconomic status, parent's education, maternal age, parity, body mass index, height, rural/urban residence, and time of testing, Atlantis score (learning ability/long-term storage and retrieval) rose by 0.1 SD per SD increase in newborn weight and head circumference, respectively (p < 0.05 for all), and Kohs' block design score (visuospatial ability) increased by 0.1 SD per SD increase in birthweight (p < 0,05). The associations were reduced after further adjustment for current head circumference. There were no associations of birthweight and/or head circumference with measures of short-term memory, fluid reasoning, verbal abilities, and attention and concentration. In conclusion, higher birthweight and larger head circumference at birth are associated with better childhood cognitive ability. The effect may be specific to learning. long-term storage and retrieval, and visuospatial abilities, but this requires confirmation by further research. (Pediatr Res 67: 424-429, 2010)
C1 [Veena, Sargoor R.; Krishnaveni, Ghattu V.; Karat, Samuel C.; Nagarajaiah, Kiran K.] Holdsworth Mem Hosp, Epidemiol Res Unit, Mysore 570021, Karnataka, India.
   [Wills, Andrew K.; Hill, Jacqueline C.; Fall, Caroline H. D.] Southampton Gen Hosp, MRC, Epidemiol Resource Ctr, Southampton SO16 6YD, Hants, England.
   [Kurpad, Anura V.; Muthayya, Sumithra; Srinivasan, Krishnamachari] St Johns Natl Acad Hlth Sci, St Johns Res Inst, Bangalore 560034, Karnataka, India.
RP Veena, SR (reprint author), Holdsworth Mem Hosp, Epidemiol Res Unit, POB 38, Mysore 570021, Karnataka, India.
EM veenasr@gmail.com
OI Krishnaveni, Ghattu V/0000-0002-6532-8272
FU Parthenon Trust, Switzerland; Wellcome Trust; Medical Research Council,
   United Kingdom; Medical Research Council [MC_UP_A620_1016, U1475000003]
FX Supported by the Parthenon Trust, Switzerland, the Wellcome Trust and
   Medical Research Council, United Kingdom.
CR Bartholomeusz HH, 2002, NEUROPEDIATRICS, V33, P239, DOI 10.1055/s-2002-36735
   Bhutta AT, 2002, JAMA-J AM MED ASSOC, V288, P728, DOI 10.1001/jama.288.6.728
   BRENNAN TL, 1985, DEV MED CHILD NEUROL, V27, P746
   BROCKMAN BF, 2009, PEDIATRICS, V123, pE1011
   CARROLL JB, 1993, HUMAN COGNITIVE ABIL, P143
   Castellanos FX, 2002, JAMA-J AM MED ASSOC, V288, P1740, DOI 10.1001/jama.288.14.1740
   Chaudhari Sudha, 2004, Indian Pediatr, V41, P121
   COLE TJ, 1992, STAT MED, V11, P1305, DOI 10.1002/sim.4780111005
   COOKE RWI, 1977, EARLY HUM DEV, V1, P145, DOI 10.1016/0378-3782(77)90015-9
   Drachman DA, 2002, NEUROLOGY, V59, P156, DOI 10.1212/WNL.59.2.156
   Gale CR, 2006, PEDIATRICS, V118, P1486, DOI 10.1542/peds.2005-2629
   Gale CR, 2004, BRAIN, V127, P321, DOI 10.1093/brain/awh034
   Gale CR, 2003, BRAIN, V126, P2273, DOI 10.1093/brain/awg225
   Grantham-McGregor SM, 1998, J PEDIATR-US, V132, P661, DOI 10.1016/S0022-3476(98)70357-9
   HACK M, 1995, FUTURE CHILD, V5, P176, DOI 10.2307/1602514
   Heinonen K, 2008, PEDIATRICS, V121, pE1325, DOI 10.1542/peds.2007-1172
   Hill JC, 2005, ACTA OBSTET GYN SCAN, V84, P159, DOI 10.1111/j.0001-6349.2005.00670.x
   *IIPS, 2001, NAT FAM HLTH SURV NF, P24
   Kaufman A. S., 2004, KAUFMAN ASSESSMENT B
   Klenberg L, 2001, DEV NEUROPSYCHOL, V20, P407, DOI 10.1207/S15326942DN2001_6
   KOHS SC, 1923, INTELLIGENCE MEASURE
   Korkman M, 2001, DEV NEUROPSYCHOL, V20, P331, DOI 10.1207/S15326942DN2001_2
   Krishnaveni GV, 2005, INDIAN PEDIATR, V42, P527
   Lawlor DA, 2005, J EPIDEMIOL COMMUN H, V59, P279, DOI 10.1136/jech.2004.025262
   MALDA M, 2009, TRAVELING COGNITIVE
   Malda M., 2008, PSYCHOL SCI Q, V50, P451, DOI DOI 10.1177/0022022109349172
   Martyn CN, 1996, BRIT MED J, V312, P1393
   Richards M, 2001, BRIT MED J, V322, P199, DOI 10.1136/bmj.322.7280.199
   Richards M, 2002, INT J EPIDEMIOL, V31, P342, DOI 10.1093/ije/31.2.342
   SACHDEV HPS, 1997, MALNUTRITION S ASIA, P23
   Shenkin SD, 2004, PSYCHOL BULL, V130, P989, DOI 10.1037/0033-2909.130.6.989
   Silva A, 2006, ANN EPIDEMIOL, V16, P469, DOI 10.1016/j.annepidem.2005.06.056
   Sorensen HT, 1997, BRIT MED J, V315, P401, DOI 10.1136/bmj.315.7105.401
   Tanner J, 1990, FETUS MAN PHYS GROWT
   Toga AW, 2005, ANNU REV NEUROSCI, V28, P1, DOI 10.1146/annurev.neuro.28.061604.135655
   Tong SL, 2006, J PAEDIATR CHILD H, V42, P98, DOI 10.1111/j.1440-1754.2006.00805.x
   VALENCIA RR, 1986, J EDUC MEAS, V23, P209, DOI 10.1111/j.1745-3984.1986.tb00246.x
   Vernon P. A., 2000, HDB INTELLIGENCE, P245, DOI DOI 10.1017/CBO9780511807947.013
   Victora CG, 2008, LANCET, V371, P340, DOI 10.1016/S0140-6736(07)61692-4
   VILLAR J, 1984, PEDIATRICS, V74, P783
   Webb SJ, 2001, DEV NEUROPSYCHOL, V19, P147, DOI 10.1207/S15326942DN1902_2
   Wechsler D., 1991, MANUAL WECHSLER INTE
   Wigg CMD, 1999, ARQ NEURO-PSIQUIAT, V57, P547, DOI 10.1590/S0004-282X1999000400002
   Yajnik CS, 2004, P NUTR SOC, V63, P387, DOI 10.1079/PNS2004365
   Yajnik CS, 2003, INT J OBESITY, V27, P173, DOI 10.1038/sj.ijo.802219
NR 45
TC 26
Z9 26
U1 0
U2 8
PU INT PEDIATRIC RESEARCH FOUNDATION, INC
PI BALTIMORE
PA 351 W CAMDEN ST, BALTIMORE, MD 21201-2436 USA
SN 0031-3998
J9 PEDIATR RES
JI Pediatr. Res.
PD APR
PY 2010
VL 67
IS 4
BP 424
EP 429
DI 10.1203/PDR.0b013e3181d00b45
PG 6
WC Pediatrics
SC Pediatrics
GA 573AU
UT WOS:000275881600016
PM 20032815
OA Green Accepted, Bronze
DA 2018-12-18
ER

PT J
AU Lakshmy, R
   Fall, CHD
   Sachdev, HS
   Osmond, C
   Prabhakaran, D
   Biswas, SD
   Tandon, N
   Ramji, S
   Reddy, KS
   Barker, DJP
   Bhargava, SK
AF Lakshmy, Ramakrishnan
   Fall, Caroline H. D.
   Sachdev, Harshpal Singh
   Osmond, Clive
   Prabhakaran, Dorairaj
   Biswas, Sushant Dey
   Tandon, Nikhil
   Ramji, Siddharth
   Reddy, Kolli Srinath
   Barker, David J. P.
   Bhargava, Santosh K.
TI Childhood body mass index and adult pro-inflammatory and pro-thrombotic
   risk factors: data from the New Delhi birth cohort
SO INTERNATIONAL JOURNAL OF EPIDEMIOLOGY
LA English
DT Article
DE Birth weight; growth; C-reactive protein; fibrinogen; plasminogen
   activator inhibitor-1
ID C-REACTIVE PROTEIN; CORONARY-HEART-DISEASE; IMPAIRED GLUCOSE-TOLERANCE;
   WEIGHT-GAIN; METABOLIC SYNDROME; LIFE-COURSE; FACTOR-VII;
   CARDIOVASCULAR-DISEASE; PLASMA-FIBRINOGEN; YOUNG ADULTHOOD
AB Objective Weight gain and growth in early life may influence adult pro-inflammatory and pro-thrombotic cardiovascular risk factors.
   Methods Follow-up of a birth cohort in New Delhi, India, whose weight and height were measured every 6 months until age 21 years. Body mass index (BMI) at birth, during infancy (2 years), childhood (11 years) and adulthood (26-32 years) and BMI gain between these ages were analysed in 886 men and 640 women with respect to adult fibrinogen, high-sensitivity C-reactive protein (hsCRP) and plasminogen activator inhibitor-1 (PAI-1) concentrations.
   Results All the pro-inflammatory/pro-thrombotic risk factors were higher in participants with higher adiposity. In women, BMI at birth and age 2 years was inversely related to fibrinogen (P = 0.002 and 0.05) and, after adjusting for adult adiposity, to hsCRP (P = 0.02 and 0.009). After adjusting for adult adiposity, BMI at 2 years was inversely related to hsCRP and PAI-1 concentrations (P < 0.001 and 0.02) in men. BMI gain between 2 and 11 years and/or 11 years to adulthood was positively associated with fibrinogen and hsCRP in women and with hsCRP and PAI-1 in men.
   Conclusions Thinness at birth or during infancy, and accelerated BMI gain during childhood/adolescence are associated with a pro-inflammatory/pro-thrombotic state in adult life. An altered inflammatory state could be one link between small newborn/infant size and adult cardiovascular disease. Associations between pro-inflammatory markers and childhood/adolescent BMI gain are probably mediated through adult adiposity.
C1 [Lakshmy, Ramakrishnan; Tandon, Nikhil] All India Inst Med Sci, Dept Cardiac Biochem, Dept Endocrinol, New Delhi 110029, India.
   [Fall, Caroline H. D.; Osmond, Clive; Barker, David J. P.] MRC Epidemiol Resource Ctr, Southampton, Hants, England.
   [Bhargava, Santosh K.] Sunder Lal Jain Hosp, Dept Pediat, New Delhi, India.
   [Reddy, Kolli Srinath] Publ Hlth Fdn India, New Delhi, India.
   [Ramji, Siddharth] Maulana Azad Med Coll, Dept Pediat, New Delhi, India.
   [Sachdev, Harshpal Singh] Sitaram Bhartia Inst Sci & Res, Dept Pediat & Clin Epidemiol, New Delhi, India.
   [Biswas, Sushant Dey] Indian Council Med Res, New Delhi, India.
   [Prabhakaran, Dorairaj] Ctr Chron Dis Control, New Delhi, India.
RP Lakshmy, R (reprint author), All India Inst Med Sci, Dept Cardiac Biochem, Dept Endocrinol, New Delhi 110029, India.
EM lakshmy_ram@yahoo.com
OI Osmond, Clive/0000-0002-9054-4655; Prabhakaran,
   Dorairaj/0000-0002-3172-834X
FU British Heart Foundation [RG98001]; National Center for Health
   Statistics; Indian Council of Medical Research; Medical Research Council
   [MC_UP_A620_1016]
FX British Heart Foundation (grant RG98001). The original cohort studies
   were supported by the National Center for Health Statistics and the
   Indian Council of Medical Research.
CR Adair LS, 2009, AM J CLIN NUTR, V89, P1383, DOI 10.3945/ajcn.2008.27139
   Anand SS, 2000, LANCET, V356, P279, DOI 10.1016/S0140-6736(00)02502-2
   BARKER DJP, 1992, BMJ-BRIT MED J, V304, P148, DOI 10.1136/bmj.304.6820.148
   Barzilay JI, 2001, DIABETES, V50, P2384, DOI 10.2337/diabetes.50.10.2384
   Bhargava SK, 2004, NEW ENGL J MED, V350, P865, DOI 10.1056/NEJMoa035698
   Briana DD, 2009, EUR J ENDOCRINOL, V160, P337, DOI 10.1530/EJE-08-0621
   Byberg L, 2000, DIABETOLOGIA, V43, P54, DOI 10.1007/s001250050007
   Casas JP, 2008, J INTERN MED, V264, P295, DOI 10.1111/j.1365-2796.2008.02015.x
   Cleeman JI, 2001, JAMA-J AM MED ASSOC, V285, P2486, DOI 10.1001/jama.285.19.2486
   Danese A, 2007, P NATL ACAD SCI USA, V104, P1319, DOI 10.1073/pnas.0610362104
   Danesh J, 2005, JAMA-J AM MED ASSOC, V294, P1799, DOI 10.1001/jama.294.14.1799
   Danesh J, 1998, JAMA-J AM MED ASSOC, V279, P1477, DOI 10.1001/jama.279.18.1477
   Danesh J, 2004, NEW ENGL J MED, V350, P1387, DOI 10.1056/NEJMoa032804
   Duncan BB, 2000, OBES RES, V8, P279, DOI 10.1038/oby.2000.33
   Engstrom G, 2003, DIABETES, V52, P2097, DOI 10.2337/diabetes.52.8.2097
   Eriksson JG, 2001, BRIT MED J, V322, P949, DOI 10.1136/bmj.322.7292.949
   Esmon CT, 2005, BRIT J HAEMATOL, V131, P417, DOI 10.1111/j.1365-2141.2005.05753.x
   Fall CHD, 2008, DIABETES CARE, V31, P2349, DOI 10.2337/dc08-0911
   FALL CHD, 1995, BRIT MED J, V310, P428, DOI 10.1136/bmj.310.6977.428
   Forouhi NG, 2006, ATHEROSCLEROSIS SUPP, V7, P11, DOI 10.1016/j.atherosclerosissup.2006.01.003
   Forsen T, 1999, BRIT MED J, V319, P1403, DOI 10.1136/bmj.319.7222.1403
   Frankel S, 1996, PUBLIC HEALTH, V110, P139, DOI 10.1016/S0033-3506(96)80066-7
   Fraser A, 2008, AM J EPIDEMIOL, V168, P179, DOI 10.1093/aje/kwn106
   Freeman DJ, 2002, DIABETES, V51, P1596, DOI 10.2337/diabetes.51.5.1596
   Gale CR, 2006, PEDIATRICS, V118, P1486, DOI 10.1542/peds.2005-2629
   Ghaffar A, 2004, BRIT MED J, V328, P807, DOI 10.1136/bmj.328.7443.807
   Grundy SM, 2005, ARTERIOSCL THROM VAS, V25, P2243, DOI 10.1161/01.ATV.0000189155.75833.c7
   Henry JA, 1997, J MED GENET, V34, P553, DOI 10.1136/jmg.34.7.553
   Huxley R, 2007, AM J CLIN NUTR, V85, P1244
   Kain K, 2001, ATHEROSCLEROSIS, V156, P457, DOI 10.1016/S0021-9150(00)00684-5
   Lowe GDO, 2004, EUR HEART J, V25, P252, DOI 10.1016/j.ehj.2003.11.004
   MARTYN CN, 1995, BRIT J HAEMATOL, V89, P142, DOI 10.1111/j.1365-2141.1995.tb08920.x
   Naran NH, 2008, ATHEROSCLEROSIS, V196, P155, DOI 10.1016/j.atherosclerosis.2007.03.024
   Nazmi A, 2009, AM J HUM BIOL, V21, P192, DOI 10.1002/ajhb.20852
   OSMOND C, 1993, BRIT MED J, V307, P1519, DOI 10.1136/bmj.307.6918.1519
   Pellanda LC, 2009, INT J CARDIOL, V134, P371, DOI 10.1016/j.ijcard.2008.02.024
   Pradhan AD, 2001, JAMA-J AM MED ASSOC, V286, P327, DOI 10.1001/jama.286.3.327
   Ridker PM, 2004, CIRCULATION, V109, P6, DOI 10.1161/01.CIR.0000133444.17867.56
   Sachdev HS, 2005, AM J CLIN NUTR, V82, P456
   Sattar N, 2004, ARTERIOSCL THROM VAS, V24, P583, DOI 10.1161/01.ATV.0000118277.41584.63
   Trevisanuto D, 2007, NEONATOLOGY, V91, P186, DOI 10.1159/000097451
   Tuya C, 2005, J THROMB HAEMOST, V3, P1143, DOI 10.1111/j.1538-7836.2005.01431.x
   Tzoulaki I, 2008, EUR HEART J, V29, P1049, DOI 10.1093/eurheartj/ehn105
   Unwin N, 2010, DIABETES RES CLIN PR, V87, P2, DOI 10.1016/j.diabres.2009.11.006
   VONCLAUSS A, 1957, ACTA HAEMAT, V17, P237
   WHINCUP PH, 2008, JAMA-J AM MED ASSOC, V300, P2885
   World Health Organization (WHO), 1999, WHONCDNCS992
NR 47
TC 25
Z9 26
U1 0
U2 7
PU OXFORD UNIV PRESS
PI OXFORD
PA GREAT CLARENDON ST, OXFORD OX2 6DP, ENGLAND
SN 0300-5771
J9 INT J EPIDEMIOL
JI Int. J. Epidemiol.
PD FEB
PY 2011
VL 40
IS 1
BP 102
EP 111
DI 10.1093/ije/dyq121
PG 10
WC Public, Environmental & Occupational Health
SC Public, Environmental & Occupational Health
GA 739MC
UT WOS:000288720900013
PM 20660641
OA Green Accepted, Bronze
DA 2018-12-18
ER

PT J
AU Pathela, P
   Hasan, KZ
   Roy, E
   Alam, K
   Huq, F
   Siddique, AK
   Sack, RB
AF Pathela, P
   Hasan, KZ
   Roy, E
   Alam, K
   Huq, F
   Siddique, AK
   Sack, RB
TI Enterotoxigenic Bacteroides fragilis-associated diarrhea in children 0-2
   years of age in rural Bangladesh
SO JOURNAL OF INFECTIOUS DISEASES
LA English
DT Article
ID CHILDHOOD DIARRHEA; DISEASE; PREVALENCE; LAMBS
AB The burden of enterotoxigenic Bacteroides fragilis (ETBF)-related diarrhea was determined in a birth cohort of 252 children in rural Bangladesh. Isolation rates of ETBF in stool and risk factors for acquisition of ETBF and disease were established. Of 382 B. fragilis-positive specimens, 14.4% of the strains found in them produced enterotoxin, as determined by a tissue-culture assay. The overall isolation rate of ETBF was 2.3% (40/1750) from diarrheal specimens and 0.3% (15/5679) from nondiarrheal specimens collected throughout the 2 years of the study (P < .001). ETBF was isolated from 20.3% (40/197) of the B. fragilis-positive diarrheal specimens and from 8.1% (15/185) of the B. fragilis-positive nondiarrheal specimens (P < .001) and was significantly associated with acute diarrheal disease in children >= 1 year of age (P = .0001). The diarrheal illness was mild in nature. In conditional multivariate analyses that examined environmental and host risk factors, the presence of livestock in the household area was linked to the acquisition of ETBF (chickens, P < .05; cows, P = .06). ETBF was found to be a small but significant contributor to diarrheal disease in this rural community. Improved management of livestock may be useful for the prevention of ETBF infection.
C1 Johns Hopkins Bloomberg Sch Publ Hlth, Dept Int Hlth, Baltimore, MD 21205 USA.
   Johns Hopkins Bloomberg Sch Publ Hlth, Dept Epidemiol, Baltimore, MD 21205 USA.
   Int Ctr Diarrhoeal Dis Res, Dhaka 1000, Bangladesh.
RP Sack, RB (reprint author), Johns Hopkins Bloomberg Sch Publ Hlth, Dept Int Hlth, 615 N Wolfe St,Rm 5035, Baltimore, MD 21205 USA.
EM rsack@jhsph.edu
CR Albert MJ, 1999, J CLIN MICROBIOL, V37, P3458
   BORDER M, 1985, J CLIN MICROBIOL, V21, P472
   Kato N, 1999, J CLIN MICROBIOL, V37, P801
   Krzyzanowsky Flávio, 2003, Rev. Inst. Med. trop. S. Paulo, V45, P225, DOI 10.1590/S0036-46652003000400010
   LIVINGSTON SJ, 1978, J CLIN MICROBIOL, V7, P448
   MYERS LL, 1987, AM J VET RES, V48, P774
   MYERS LL, 1987, AM J VET RES, V48, P1565
   MYERS LL, 1987, J CLIN MICROBIOL, V25, P2330
   MYERS LL, 1984, INFECT IMMUN, V44, P241
   MYERS LL, 1989, J CLIN MICROBIOL, V27, P2025
   Niyogi SK, 1997, INDIAN J MED RES, V105, P167
   Pantosti A, 1997, CLIN INFECT DIS, V24, P12, DOI 10.1093/clinids/24.1.12
   Rao MR, 2001, AM J EPIDEMIOL, V154, P166, DOI 10.1093/aje/154.2.166
   REUBEN J, 1995, THESIS J HOPKINS SCH
   Rice AL, 2000, B WORLD HEALTH ORGAN, V78, P1207
   SACK RB, 1994, J CLIN MICROBIOL, V32, P960
   SACK RB, 1992, J DIARRHOEAL DIS RES, V10, P4
   SANJOAQUIN VH, 1995, SCAND J INFECT DIS, V27, P211, DOI 10.3109/00365549509019011
   Sears CL, 2001, TOXICON, V39, P1737, DOI 10.1016/S0041-0101(01)00160-X
   SHOOP DS, 1990, APPL ENVIRON MICROB, V56, P2243
   WEIKEL CS, 1992, INFECT IMMUN, V60, P321
   Zhang GM, 1999, CLIN INFECT DIS, V29, P590, DOI 10.1086/598639
NR 22
TC 24
Z9 25
U1 0
U2 0
PU UNIV CHICAGO PRESS
PI CHICAGO
PA 1427 E 60TH ST, CHICAGO, IL 60637-2954 USA
SN 0022-1899
J9 J INFECT DIS
JI J. Infect. Dis.
PD APR 15
PY 2005
VL 191
IS 8
BP 1245
EP 1252
DI 10.1086/428947
PG 8
WC Immunology; Infectious Diseases; Microbiology
SC Immunology; Infectious Diseases; Microbiology
GA 908QR
UT WOS:000227804500008
PM 15776370
OA Bronze
DA 2018-12-18
ER

PT J
AU Hamadani, JD
   Tofail, F
   Huda, SN
   Alam, DS
   Ridout, DA
   Attanasio, O
   Grantham-McGregor, SM
AF Hamadani, Jena D.
   Tofail, Fahmida
   Huda, Syed N.
   Alam, Dewan S.
   Ridout, Deborah A.
   Attanasio, Orazio
   Grantham-McGregor, Sally M.
TI Cognitive Deficit and Poverty in the First 5 Years of Childhood in
   Bangladesh
SO PEDIATRICS
LA English
DT Article
DE poverty; growth; cognition; home stimulation; parental education;
   MINIMat
ID MIDDLE-INCOME COUNTRIES; YOUNG-CHILDREN; SOCIOECONOMIC GRADIENTS; BIRTH
   COHORT; WEIGHT-GAIN; SUPPLEMENTATION; INFANTS; GROWTH; INDONESIA;
   EDUCATION
AB OBJECTIVE: We aimed to determine the timing and size of the cognitive deficit associated with poverty in the first 5 years of life and to examine the role of parental characteristics, pre- and postnatal growth, and stimulation in the home in Bangladeshi children. We hypothesized that the effect of poverty on cognition begins in infancy and is mainly mediated by these factors.
   METHODS: We enrolled 2853 singletons, a subsample from a pregnancy supplementation trial in a poor rural area. We assessed mental development at 7, 18, and 64 months; anthropometry at birth, 12, 24, and 64 months; home stimulation at 18 and 64 months; and family's socioeconomic background. In multiple regression analyses, we examined the effect of poverty at birth on IQ at 64 months and the extent that other factors mediated the effect.
   RESULTS: A mean cognitive deficit of 0.2 (95% confidence interval -0.4 to -0.02) z scores between the first and fifth wealth quintiles was apparent at 7 months and increased to 1.2 (95% confidence interval -1.3 to -1.0) z scores of IQ by 64 months. Parental education, pre- and postnatal growth in length, and home stimulation mediated 86% of the effects of poverty on IQ and had independent effects. Growth in the first 2 years had larger effects than later growth. Home stimulation had effects throughout the period.
   CONCLUSIONS: Effects of poverty on children's cognition are mostly mediated through parental education, birth size, growth in the first 24 months, and home stimulation in the first 5 years.
C1 [Hamadani, Jena D.; Tofail, Fahmida; Alam, Dewan S.] Int Ctr Diarrhoeal Dis Res, Dhaka, Bangladesh.
   [Huda, Syed N.] Univ Dhaka, Inst Nutr & Food Sci, Dhaka 1000, Bangladesh.
   [Ridout, Deborah A.] UCL, Ctr Paediat Epidemiol & Biostat, London, England.
   [Grantham-McGregor, Sally M.] UCL, Ctr Int Hlth & Dev, Inst Child Hlth, London, England.
   [Attanasio, Orazio] UCL, Dept Econ, London, England.
RP Hamadani, JD (reprint author), Int Ctr Diarrhoeal Dis Res, Ctr Child & Adolescent Hlth, Child Dev Unit, Dhaka, Bangladesh.
EM jena@icddrb.org
FU United Nations Children's Fund; UK Medical Research Council; Swedish
   Research Council; Department for International Development;
   International Center for Diarrhoeal Disease Research, Bangladesh; Global
   Health Research Fund-Japan; Child Health and Nutrition Research
   Initiative; Uppsala University; US Agency for International Development;
   EU project Public Health Impact of long-term, low-level Mixed element
   Exposure in susceptible population strata, European Community
   [FOOD-CT-2006-016253]; Swedish International Development Cooperation
   Agency; Karolinska Institutet; Department for Research Cooperation;
   Economic and Social Research Council [ES/K010700/1]
FX The Maternal and Infant Nutrition Intervention in Matlab study was
   funded by the United Nations Children's Fund, UK Medical Research
   Council, Swedish Research Council, Department for International
   Development, International Center for Diarrhoeal Disease Research,
   Bangladesh, Global Health Research Fund-Japan, Child Health and
   Nutrition Research Initiative, Uppsala University, and the US Agency for
   International Development. This work was also supported by the EU
   project Public Health Impact of long-term, low-level Mixed element
   Exposure in susceptible population strata, sponsored by the European
   Community (FOOD-CT-2006-016253; the European Community is not liable for
   any use that may be made of the information contained therein), the
   Swedish Research Council, the Swedish International Development
   Cooperation Agency and their Department for Research Cooperation, and
   Karolinska Institutet.
CR Adair LS, 2013, LANCET, V382, P525, DOI 10.1016/S0140-6736(13)60103-8
   Barros AJD, 2010, INT J EPIDEMIOL, V39, P285, DOI 10.1093/ije/dyp272
   Bayley N., 1993, BAYLEY SCALES INFANT
   Black RE, 2013, LANCET, V382, P427, DOI 10.1016/S0140-6736(13)60937-X
   Caldwell BM, 2003, HOME INVENTORY ADM M, P1
   Cohen J., 1983, APPL MULTIPLE REGRES
   Colombo J., 1993, INDIVIDUAL DIFFERENC, V5
   Cueto S., 2009, PSYCHOMETRIC CHARACT, P15
   De Onis M, 2006, WHO CHILD GROWTH STA, P312
   Efron B, 1982, JACKKNIFE BOOTSTRAP
   Engle PL, 2011, LANCET, V378, P1339, DOI 10.1016/S0140-6736(11)60889-1
   Fernald LCH, 2012, P NATL ACAD SCI USA, V109, P17273, DOI 10.1073/pnas.1121241109
   Fernald LCH, 2011, DEVELOPMENTAL SCI, V14, P832, DOI 10.1111/j.1467-7687.2010.01032.x
   Grantham-McGregor S, 2007, LANCET, V369, P60, DOI 10.1016/S0140-6736(07)60032-4
   Halle T., 2009, DISPARITIES EARLY LE
   Hamadani JD, 2011, INT J EPIDEMIOL, V40, P1593, DOI 10.1093/ije/dyr176
   Hamadani JD, 2002, LANCET, V360, P290, DOI 10.1016/S0140-6736(02)09551-X
   Hamadani JD, 2010, J HEALTH POPUL NUTR, V28, P23, DOI 10.3329/jhpn.v28i1.4520
   MacKinnon DP, 2002, PSYCHOL METHODS, V7, P83, DOI 10.1037//1082-989X.7.1.83
   Martorell R, 2010, J NUTR, V140, P348, DOI 10.3945/jn.109.112300
   MOULTON BR, 1986, J ECONOMETRICS, V32, P385, DOI 10.1016/0304-4076(86)90021-7
   Naudeau Sophie, 2011, NO SMALL MATTER IMPA, P9
   Paxson C, 2007, J HUM RESOUR, V42, P49, DOI 10.3368/jhr.XLII.1.49
   Pitchforth E, 2007, HEALTH POLICY PLANN, V22, P311, DOI 10.1093/heapol/czm022
   Pongcharoen T, 2012, ARCH PEDIAT ADOL MED, V166, P411, DOI 10.1001/archpediatrics.2011.1413
   PSACHAROPOULOS G., 1993, POLICY RES WORKING P
   Saha KK, 2008, AM J CLIN NUTR, V87, P1852
   Schady N, 2011, AM J PUBLIC HEALTH, V101, P2299, DOI 10.2105/AJPH.2011.300253
   Schafer JL, 2002, PSYCHOL METHODS, V7, P147, DOI 10.1037//1082-989X.7.2.147
   Semba RD, 2008, LANCET, V371, P322, DOI 10.1016/S0140-6736(08)60169-5
   Shonkoff JP, 2010, CHILD DEV, V81, P357, DOI 10.1111/j.1467-8624.2009.01399.x
   Stein AD, 2008, ARCH PEDIAT ADOL MED, V162, P612, DOI 10.1001/archpedi.162.7.612
   Sylva K., 2004, CHILD ADOLESCENT MEN, V9, P25, DOI DOI 10.1046/J.1475-357X.2003.00073.X
   Tofail F, 2008, AM J CLIN NUTR, V87, P704
   Walker SP, 2011, LANCET, V378, P1325, DOI 10.1016/S0140-6736(11)60555-2
   Wechsler D., 2002, WECHSLER PRESCHOOL P
   Willatts P, 1999, DEV PSYCHOL, V35, P651, DOI 10.1037/0012-1649.35.3.651
   Wooldridge J., 2002, ECONOMETRIC ANAL CRO
NR 38
TC 23
Z9 23
U1 0
U2 11
PU AMER ACAD PEDIATRICS
PI ELK GROVE VILLAGE
PA 141 NORTH-WEST POINT BLVD,, ELK GROVE VILLAGE, IL 60007-1098 USA
SN 0031-4005
EI 1098-4275
J9 PEDIATRICS
JI Pediatrics
PD OCT
PY 2014
VL 134
IS 4
BP E1001
EP E1008
DI 10.1542/peds.2014-0694
PG 8
WC Pediatrics
SC Pediatrics
GA AQ9CV
UT WOS:000343140500009
PM 25266433
OA Bronze
DA 2018-12-18
ER

PT J
AU Kabir, Z
   Long, J
   Reddaiah, VP
   Kevany, J
   Kapoor, SK
AF Kabir, Z
   Long, J
   Reddaiah, VP
   Kevany, J
   Kapoor, SK
TI Non-specific effect of measles vaccination on overall child mortality in
   an area of rural India with high vaccination coverage: a
   population-based case-control study
SO BULLETIN OF THE WORLD HEALTH ORGANIZATION
LA English
DT Article
DE measles vaccine; infant mortality; treatment outcome; sensitivity and
   specificity; socioeconomic factors; case-control studies; India (source
   : MeSH, NLM)
ID VITAMIN-A SUPPLEMENTATION; GUINEA-BISSAU; DEVELOPING-COUNTRIES;
   BALLABGARH PROJECT; CONTROLLED TRIAL; IMMUNE-RESPONSE; WEST-AFRICA;
   IMMUNIZATION; SURVIVAL; MORBIDITY
AB Objective. To determine whether vaccination against measles in a population with sustained high vaccination coverage and relatively low child mortality reduces overall child mortality.
   Methods In April and May 2000, a population-based, case-control study was conducted at Ballabgarh (an area in rural northern India). Eligible cases were 330 children born between 1 January 1991 and 31 December 1998 who died aged 12-59 months. A programme,was used to match 320 controls for age, sex, family size, and area of residence from a birth cohort of 15 578 born during the same time period.
   Findings The analysis used 318 matched pairs and suggested that children aged 12-59 months who did not receive measles vaccination in infancy were three times more likely to die than those vaccinated against measles. Children from lower caste households who were not vaccinated in infancy had the highest risk of mortality (odds ratio, 8.9). A 27%-increase in child mortality was attributable to failure to vaccinate against measles in the study population.
   Conclusion Measles vaccine seems to have a non-specific reducing effect on overall child mortality in this population. If true, children in lower castes may reap the greatest gains in survival. The findings should be interpreted with caution because the nutritional status of the children was not recorded and may be a residual confounder. "All-cause mortality" is a potentially useful epidemiological endpoint for future vaccine trials.
C1 Comprehens Rural Hlth Serv Project, AIIMS, Haryana, India.
   Adelaide & Meath Hosp, Natl Childrens Hosp, Trinity Coll, Ctr Hlth Sci,Dept Community Hlth & Gen Practice, Dublin, Ireland.
   All India Inst Med Sci, Ctr Community Med, New Delhi, India.
CR AABY P, 1993, BRIT MED J, V307, P1308, DOI 10.1136/bmj.307.6915.1308
   AABY P, 1989, PEDIATR INFECT DIS J, V8, P197
   AABY P, 1995, BRIT MED J, V311, P481, DOI 10.1136/bmj.311.7003.481
   AABY P, 1994, B WORLD HEALTH ORGAN, V72, P761
   AABY P, 1993, J PEDIATR-US, V122, P904, DOI 10.1016/S0022-3476(09)90015-4
   ABDELJABER MH, 1991, AM J PUBLIC HEALTH, V81, P1654, DOI 10.2105/AJPH.81.12.1654
   Anand K, 2000, J EPIDEMIOL COMMUN H, V54, P247, DOI 10.1136/jech.54.4.247
   Anand K, 1998, J EPIDEMIOL COMMUN H, V52, P823, DOI 10.1136/jech.52.12.823
   ARTHUR P, 1992, LANCET, V339, P361, DOI 10.1016/0140-6736(92)91677-Z
   Benn CS, 2002, LANCET, V359, P1313, DOI 10.1016/S0140-6736(02)08274-0
   Brugha RF, 1996, B WORLD HEALTH ORGAN, V74, P517
   CLEMENS JD, 1988, AM J EPIDEMIOL, V128, P1330, DOI 10.1093/oxfordjournals.aje.a115086
   Clements C. John, 1992, World Health Statistics Quarterly, V45, P285
   COUSENS SN, 1995, CASE CONTROL STUDIES, P124
   FAWZI WW, 1993, JAMA-J AM MED ASSOC, V269, P898, DOI 10.1001/jama.269.7.898
   GREENWOOD BM, 1986, ANN TROP MED PARASIT, V80, P537, DOI 10.1080/00034983.1986.11812062
   Hennekens C. H., 1987, EPIDEMIOLOGY MED, P30
   HERRERA MG, 1992, LANCET, V340, P267, DOI 10.1016/0140-6736(92)92357-L
   HOLT EA, 1990, PEDIATRICS, V85, P188
   Humphrey JH, 1996, J PEDIATR-US, V128, P489, DOI 10.1016/S0022-3476(96)70359-1
   Kabir Z, 2002, J TROP PEDIATRICS, V48, P178, DOI 10.1093/tropej/48.3.178
   KABIR Z, IN PRESS INT J EPIDE
   KABIR Z, 2001, PAEDIATR PERINAT EP, V15, pA17
   KABIR Z, 2000, THESIS U DUBLIN DUBL
   KAPOOR S K, 1991, Indian Journal of Pediatrics, V58, P821
   KISHORE J, 2000, NATL HLTH PROGRAMMES
   Knudsen KM, 1996, INT J EPIDEMIOL, V25, P665, DOI 10.1093/ije/25.3.665
   KOEING MA, 1990, B WORLD HEALTH ORGAN, V68, P441
   Kristensen I, 2000, BRIT MED J, V321, P1435, DOI 10.1136/bmj.321.7274.1435
   Marchant A, 1999, J IMMUNOL, V163, P2249
   MATTHEWS Z, 1999, GENUS, V55, P73
   Mukhopadhyay Chiranjoy, 2001, Journal of Communicable Diseases, V33, P136
   NAUSS KM, 1986, VITAMIN DEFICIENCY I
   REDDAIAH V P, 1988, Indian Journal of Pediatrics, V55, P287, DOI 10.1007/BF02722200
   Roberts KA, 2002, LANCET, V360, P1596, DOI 10.1016/S0140-6736(02)11560-1
   ROSNER B, 1978, INT J EPIDEMIOL, V7, P367, DOI 10.1093/ije/7.4.367
   SCHLESSELMAN JJ, 1982, CASE CONTROL STUDIES, P194
   Shann F, 1998, LANCET, V351, P1600, DOI 10.1016/S0140-6736(05)77683-2
   Shann F, 2000, BRIT MED J, V321, P1423, DOI 10.1136/bmj.321.7274.1423
   SHANN F, 2001, BMJ
   STANTON BF, 1988, INT J EPIDEMIOL, V17, P129, DOI 10.1093/ije/17.1.129
   *UNDP, 1994, UNDP HUM DEV REP
   *UNDP, 2001, UNDP HUM DEV REP
   VANBALEN H, 1981, LANCET, V1, P764
   VELEMA JP, 1991, INT J EPIDEMIOL, V20, P474, DOI 10.1093/ije/20.2.474
NR 45
TC 23
Z9 23
U1 0
U2 2
PU WORLD HEALTH ORGANIZATION
PI GENEVA 27
PA MARKETING AND DISSEMINATION, CH-1211 GENEVA 27, SWITZERLAND
SN 0042-9686
J9 B WORLD HEALTH ORGAN
JI Bull. World Health Organ.
PY 2003
VL 81
IS 4
BP 244
EP 250
PG 7
WC Public, Environmental & Occupational Health
SC Public, Environmental & Occupational Health
GA 672AE
UT WOS:000182497600004
PM 12764490
DA 2018-12-18
ER

PT J
AU Mukhopadhya, I
   Sarkar, R
   Menon, VK
   Babji, S
   Paul, A
   Rajendran, P
   Sowmyanarayanan, TV
   Moses, PD
   Iturriza-Gomara, M
   Gray, JJ
   Kang, G
AF Mukhopadhya, Indrani
   Sarkar, Rajiv
   Menon, Vipin Kumar
   Babji, Sudhir
   Paul, Anu
   Rajendran, Priya
   Sowmyanarayanan, Thuppal V.
   Moses, Prabhakar D.
   Iturriza-Gomara, Miren
   Gray, James J.
   Kang, Gagandeep
TI Rotavirus shedding in symptomatic and asymptomatic children using
   reverse transcription-quantitative PCR
SO JOURNAL OF MEDICAL VIROLOGY
LA English
DT Article
DE rotavirus; RT-qPCR; virus shedding; children
ID POLYMERASE-CHAIN-REACTION; GROUP-A ROTAVIRUS; REACTION RT-PCR; BIRTH
   COHORT; SOUTH-INDIA; ACUTE GASTROENTERITIS; CLINICAL SEVERITY; COMMUNITY
   COHORT; BILIARY ATRESIA; STOOL SPECIMENS
AB Reverse transcription-real-time polymerase chain reaction (RT-qPCR) for the VP6 gene was used to study group A rotavirus shedding in children with symptomatic and asymptomatic rotavirus infection. Sequential stool samples (n=345) from 10 children with rotavirus associated diarrhea and from five children (n=161) with asymptomatic rotavirus infection were collected over a period of 2 months. A RT-qPCR assay on the samples using a rotavirus VP6 plasmid standard demonstrated high reproducibility, with an inter-assay coefficient of variation (CV) of 1.40-2.97% and an intra-assay CV of 0.03-3.03%. The median duration of shedding was longer in children with diarrhea compared to asymptomatic children (24 days vs. 18 days; P=0.066). The median quantitation cycle (C-q) at presentation in symptomatic children was 17.21 compared to 30.98 in asymptomatic children (P=0.086). The temporal pattern in symptomatic children consisted of a high initial viral shedding coinciding with the duration of diarrhea, followed by a rapid fall, and then a small increase in secondary shedding 21 days later. Compared to children with rotavirus diarrhea, those with asymptomatic infection shed lower quantities of virus throughout the observation period. No difference was noted between the G and P genotypes of samples collected at onset of infection and during the shedding period. Shedding was intermittent in a subset of children in both groups. RT-qPCR is a useful method to characterize shedding patterns. J. Med. Virol. 85:1661-1668, 2013. (c) 2013 Wiley Periodicals, Inc.
C1 [Mukhopadhya, Indrani; Sarkar, Rajiv; Menon, Vipin Kumar; Babji, Sudhir; Paul, Anu; Rajendran, Priya; Sowmyanarayanan, Thuppal V.; Kang, Gagandeep] Christian Med Coll & Hosp, Dept Gastrointestinal Sci, Vellore 632004, Tamil Nadu, India.
   [Moses, Prabhakar D.] Christian Med Coll & Hosp, Dept Child Hlth, Vellore 632004, Tamil Nadu, India.
   [Iturriza-Gomara, Miren; Gray, James J.] Hlth Protect Agcy, Ctr Infect, Enter Virus Unit, Virus Reference Dept, London, England.
RP Kang, G (reprint author), Christian Med Coll & Hosp, Dept Gastrointestinal Sci, Vellore 632004, Tamil Nadu, India.
EM gkang@cmcvellore.ac.in
OI Kang, Gagandeep/0000-0002-3656-564X; Menon, Vipin/0000-0001-7404-678X;
   Mukhopadhya, Indrani/0000-0003-2577-518X
FU Wellcome Trust under the Trilateral Cooperative Initiative for Research
   in Infectious Diseases in the Developing World [063144]; Fogarty
   International Center Global Infectious Disease Research Training Program
   [D43 TW007392]
FX Grant sponsor: Wellcome Trust under the Trilateral Cooperative
   Initiative for Research in Infectious Diseases in the Developing World;
   Grant number: 063144; Grant sponsor: Fogarty International Center Global
   Infectious Disease Research Training Program (to R. S., V. K. M., S. B.,
   A. P., and P. R.); Grant number: D43 TW007392.
CR Allen SR, 2007, J VIROL, V81, P1671, DOI 10.1128/JVI.02094-06
   Banerjee I, 2007, J INFECT DIS, V195, P625, DOI 10.1086/510853
   Banerjee I, 2006, J CLIN MICROBIOL, V44, P2468, DOI 10.1128/JCM.01882-05
   Blutt SE, 2003, LANCET, V362, P1445, DOI 10.1016/S0140-6736(03)14687-9
   BOOM R, 1990, J CLIN MICROBIOL, V28, P495
   BURNS JW, 1995, VIROLOGY, V207, P143, DOI 10.1006/viro.1995.1060
   Chiappini E, 2005, J MED VIROL, V76, P265, DOI 10.1002/jmv.20351
   ESTES MK, 1996, FIELDS VIROLOGY, P1625
   EYDELLOTH RS, 1984, J VIROL, V50, P947
   Fischer TK, 2005, J INFECT DIS, V192, P913, DOI 10.1086/432549
   Fischer TK, 2002, J INFECT DIS, V186, P593, DOI 10.1086/342294
   GENTSCH JR, 1992, J CLIN MICROBIOL, V30, P1365
   Gijbels IN, 2010, WIRES COMPUT STAT, V2, P590, DOI 10.1002/wics.104
   Gladstone BP, 2008, ARCH DIS CHILD, V93, P479, DOI 10.1136/adc.2006.114546
   Gladstone BP, 2011, NEW ENGL J MED, V365, P337, DOI 10.1056/NEJMoa1006261
   GOUVEA V, 1990, J CLIN MICROBIOL, V28, P276
   Iturriza-Gomara M, 2004, J CLIN VIROL, V31, P259, DOI 10.1016/j.jcv.2004.04.009
   JAYANTHI V, 1989, GUT, V30, P35, DOI 10.1136/gut.30.1.35
   Kang G, 2004, J MED VIROL, V73, P118, DOI 10.1002/jmv.20053
   KAPIKIAN AZ, 2001, FIELDS VIROLOGY, P1787
   KRAFT LISBETH M., 1961, PROC ANIMAL CARE PANEL, V11, P125
   MIOTTI PG, 1985, J CLIN MICROBIOL, V22, P693
   NAGAYOSHI S, 1980, EUR J PEDIATR, V134, P99, DOI 10.1007/BF01846024
   Pang XLL, 2004, J MED VIROL, V72, P496, DOI 10.1002/jmv.20009
   Qiao HP, 1999, CHINESE MED J-PEKING, V112, P93
   Richardson S, 1998, LANCET, V351, P1844, DOI 10.1016/S0140-6736(97)11257-0
   RUUSKA T, 1990, SCAND J INFECT DIS, V22, P259, DOI 10.3109/00365549009027046
   Schwarz BA, 2002, J VIROL METHODS, V105, P277, DOI 10.1016/S0166-0934(02)00118-0
   Tate JE, 2012, LANCET INFECT DIS, V12, P136, DOI 10.1016/S1473-3099(11)70253-5
   Velazquez FR, 1996, NEW ENGL J MED, V335, P1022, DOI 10.1056/NEJM199610033351404
   VESIKARI T, 1981, ACTA PAEDIATR SCAND, V70, P717, DOI 10.1111/j.1651-2227.1981.tb05774.x
   WARD RL, 1986, J INFECT DIS, V154, P871, DOI 10.1093/infdis/154.5.871
   WARD RL, 1990, J VIROL, V64, P5070
   WILDE J, 1991, LANCET, V337, P323, DOI 10.1016/0140-6736(91)90945-L
   XU L, 1990, J VIROL METHODS, V27, P29, DOI 10.1016/0166-0934(90)90143-4
   Yin JL, 2001, IMMUNOL CELL BIOL, V79, P213, DOI 10.1046/j.1440-1711.2001.01002.x
NR 36
TC 22
Z9 23
U1 1
U2 13
PU WILEY-BLACKWELL
PI HOBOKEN
PA 111 RIVER ST, HOBOKEN 07030-5774, NJ USA
SN 0146-6615
J9 J MED VIROL
JI J. Med. Virol.
PD SEP
PY 2013
VL 85
IS 9
BP 1661
EP 1668
DI 10.1002/jmv.23641
PG 8
WC Virology
SC Virology
GA 181WD
UT WOS:000321699700024
PM 23775335
OA Green Accepted
DA 2018-12-18
ER

PT J
AU Arndt, MB
   Richardson, BA
   Ahmed, T
   Mahfuz, M
   Haque, R
   John-Stewart, GC
   Denno, DM
   Petri, WA
   Kosek, M
   Walson, JL
AF Arndt, Michael B.
   Richardson, Barbra A.
   Ahmed, Tahmeed
   Mahfuz, Mustafa
   Haque, Rashidul
   John-Stewart, Grace C.
   Denno, Donna M.
   Petri, William A., Jr.
   Kosek, Margaret
   Walson, Judd L.
CA Coordination MAL-ED Network
TI Fecal Markers of Environmental Enteropathy and Subsequent Growth in
   Bangladeshi Children
SO AMERICAN JOURNAL OF TROPICAL MEDICINE AND HYGIENE
LA English
DT Article
ID MAL-ED COHORT; INFLAMMATORY-BOWEL-DISEASE; MIDDLE-INCOME COUNTRIES;
   ENTERIC DYSFUNCTION; LATE CHILDHOOD; PROTEIN LOSS; UNDERNUTRITION;
   ALPHA-1-ANTITRYPSIN; INTERVENTIONS; CONSEQUENCES
AB Environmental enteropathy (EE), a subclinical intestinal disorder characterized by mucosal inflammation, reduced barrier integrity, and malabsorption, appears to be associated with increased risk of stunting in children in low- and middle-income countries. Fecal biomarkers indicative of EE (neopterin [NEO], myeloperoxidase [MPO], and alpha-1-antitrypsin [AAT]) have been negatively associated with 6-month linear growth. Associations between fecal markers (NEO, MPO, and AAT) and short-term linear growth were examined in a birth cohort of 246 children in Bangladesh. Marker concentrations were categorized in stool samples based on their distribution (< first quartile, interquartile range, > third quartile), and a 10-point composite EE score was calculated. Piecewise linear mixed-effects models were used to examine the association between markers measured quarterly (in months 3-21, 3-9, and 12-21) and 3-month change in length-for-age z-score (Delta LAZ). Children with high MPO levels at quarterly time points lost significantly more LAZ per 3-month period during the second year of life than those with low MPO (Delta LAZ = -0.100; 95% confidence interval = -0.167 to -0.032). AAT and NEO were not associated with growth; however, composite EE score was negatively associated with subsequent 3-month growth. In this cohort of children from an urban setting in Bangladesh, elevated MPO levels, but not NEO or AAT levels, were associated with decreases in short-term linear growth during the second year of life, supporting previous data suggesting the relevance of MPO as a marker of EE.
C1 [Arndt, Michael B.; John-Stewart, Grace C.; Walson, Judd L.] Univ Washington, Dept Epidemiol, Box 357236, Seattle, WA 98195 USA.
   [Richardson, Barbra A.] Univ Washington, Dept Biostat, Seattle, WA 98195 USA.
   [Richardson, Barbra A.; John-Stewart, Grace C.; Denno, Donna M.; Walson, Judd L.] Univ Washington, Dept Global Hlth, Seattle, WA 98195 USA.
   [John-Stewart, Grace C.; Walson, Judd L.] Univ Washington, Dept Med, Seattle, WA USA.
   [John-Stewart, Grace C.; Denno, Donna M.; Walson, Judd L.] Univ Washington, Dept Pediat, Seattle, WA 98195 USA.
   [Ahmed, Tahmeed; Mahfuz, Mustafa; Denno, Donna M.; Walson, Judd L.] Icddr B, Nutr & Clin Serv Div, Dhaka, Bangladesh.
   [Haque, Rashidul] Icddr B, Parasitol Lab, Dhaka, Bangladesh.
   [Petri, William A., Jr.] Univ Virginia, Dept Med, Div Infect Dis & Int Hlth, Charlottesville, VA USA.
   [Kosek, Margaret] Johns Hopkins Univ, Bloomberg Sch Publ Hlth, Dept Int Hlth, Baltimore, MD USA.
   [Kosek, Margaret] Asociac Benef Proyectos Informat Salud Med & Agr, Lima, Peru.
   [Walson, Judd L.] Childhood Acute Illness & Nutr Network CHAIN, Nairobi, Kenya.
   [Kosek, Margaret] Johns Hopkins Bloomberg Sch Publ Hlth, Dept Int Hlth, Div Global Dis Epidemiol & Control, Baltimore, MD USA.
RP Arndt, MB (reprint author), Univ Washington, Dept Epidemiol, Box 357236, Seattle, WA 98195 USA.
EM marndt@uw.edu; barbrar@uw.edu; tahmeed@icddrb.org; mustafa@icddrb.org;
   rhaque@icddrb.org; gjohn@uw.edu; ddenno@uw.edu; wap3g@virginia.edu;
   mkosek@jhu.edu; walson@uw.edu
OI Arndt, Michael/0000-0001-9063-0644
FU Bill & Melinda Gates Foundation EED Planning Grant
FX This research and publication were made possible with support from the
   Bill & Melinda Gates Foundation EED Planning Grant.
CR Ahmed T, 2014, CLIN INFECT DIS, V59, pS280, DOI 10.1093/cid/ciu458
   Beckmann GT, 2000, MIKROOKOLOGIE DARMES
   Berkman DS, 2002, LANCET, V359, P564, DOI 10.1016/S0140-6736(02)07744-9
   BERNIER JJ, 1978, LANCET, V2, P763
   Bhutta ZA, 2008, LANCET, V371, P417, DOI 10.1016/S0140-6736(07)61693-6
   Black RE, 2013, LANCET, V382, P427, DOI 10.1016/S0140-6736(13)60937-X
   De Onis M., 2012, PUBLIC HEALTH NUTR, V15, P142, DOI DOI 10.1017/S1368980011001315
   Denno DM, 2014, CLIN INFECT DIS, V59, pS213, DOI 10.1093/cid/ciu541
   Dewey KG, 2008, MATERN CHILD NUTR, V4, P24, DOI 10.1111/j.1740-8709.2007.00124.x
   Dewey KG, 2011, MATERN CHILD NUTR, V7, P5, DOI 10.1111/j.1740-8709.2011.00349.x
   Guerrant RL, 2008, NUTR REV, V66, P487, DOI 10.1111/j.1753-4887.2008.00082.x
   HILL RE, 1981, J PEDIATR-US, V99, P416, DOI 10.1016/S0022-3476(81)80332-0
   Humphrey JH, 2009, LANCET, V374, P1032, DOI 10.1016/S0140-6736(09)60950-8
   Investigators TM-EN,, 2014, CLIN INFECT DIS, V59, pS193, DOI DOI 10.1093/CID/CIU653
   KARBACH U, 1983, GUT, V24, P718, DOI 10.1136/gut.24.8.718
   Keusch GT, 2014, CLIN INFECT DIS, V59, pS207, DOI 10.1093/cid/ciu485
   Korpe PS, 2012, TRENDS MOL MED, V18, P328, DOI 10.1016/j.molmed.2012.04.007
   Kosek M, 2014, CLIN INFECT DIS, V59, pS239, DOI 10.1093/cid/ciu457
   Kosek M, 2013, AM J TROP MED HYG, V88, P390, DOI 10.4269/ajtmh.2012.12-0549
   Ledjeff E, 2001, PTERIDINES, V12, P155
   Liu L, 2012, LANCET, V379, P2151, DOI 10.1016/S0140-6736(12)60560-1
   Mendez MA, 1999, J NUTR, V129, P1555
   Naylor C, 2015, EBIOMEDICINE, V2, P1759, DOI 10.1016/j.ebiom.2015.09.036
   Olofin I, 2013, PLOS ONE, V8, DOI 10.1371/journal.pone.0064636
   Ozaltin E, 2010, JAMA-J AM MED ASSOC, V303, P1507, DOI 10.1001/jama.2010.450
   Peterson CGB, 2002, AM J GASTROENTEROL, V97, P1755
   Peterson KM, 2013, AM J CLIN NUTR, V97, P1129, DOI 10.3945/ajcn.112.048306
   POWELL CA, 1995, ACTA PAEDIATR, V84, P22, DOI 10.1111/j.1651-2227.1995.tb13479.x
   Richard SA, 2014, CLIN INFECT DIS, V59, pS255, DOI 10.1093/cid/ciu436
   Saiki Tomohisa, 1998, Kurume Medical Journal, V45, P69
   Victora CG, 2008, LANCET, V371, P340, DOI 10.1016/S0140-6736(07)61692-4
   Victora CG, 2010, PEDIATRICS, V125, pE473, DOI 10.1542/peds.2009-1519
   Wagner M, 2008, WORLD J GASTROENTERO, V14, P5584, DOI 10.3748/wjg.14.5584
   Wardlaw T.M., 2004, LOW BIRTHW COUNTR RE
   Widner Bernhard, 2000, Archivum Immunologiae et Therapiae Experimentalis, V48, P251
   Wiria AE, 2010, BMC INFECT DIS, V10, DOI 10.1186/1471-2334-10-77
NR 36
TC 21
Z9 21
U1 0
U2 1
PU AMER SOC TROP MED & HYGIENE
PI MCLEAN
PA 8000 WESTPARK DR, STE 130, MCLEAN, VA 22101 USA
EI 1476-1645
J9 AM J TROP MED HYG
JI Am. J. Trop. Med. Hyg.
PD SEP
PY 2016
VL 95
IS 3
BP 694
EP 701
DI 10.4269/ajtmh.16-0098
PG 8
WC Public, Environmental & Occupational Health; Tropical Medicine
SC Public, Environmental & Occupational Health; Tropical Medicine
GA ET3VA
UT WOS:000400206400037
PM 27352872
OA Green Published, Bronze
DA 2018-12-18
ER

PT J
AU Veena, SR
   Krishnaveni, GV
   Srinivasan, K
   Kurpad, AV
   Muthayya, S
   Hill, JC
   Kiran, KN
   Fall, CHD
AF Veena, S. R.
   Krishnaveni, G. V.
   Srinivasan, K.
   Kurpad, A. V.
   Muthayya, S.
   Hill, J. C.
   Kiran, K. N.
   Fall, C. H. D.
TI Childhood cognitive ability: relationship to gestational diabetes
   mellitus in India
SO DIABETOLOGIA
LA English
DT Article
DE Children; Cognitive function; Gestational diabetes mellitus; India
ID SOUTH-INDIA; PREGNANCY
AB Our aim was to test the hypothesis that gestational diabetes mellitus (GDM) in mothers is associated with poorer cognitive ability in their offspring in India.
   During 1997 to 1998 maternal GDM status was assessed by OGTT at 30 +/- 2 weeks of gestation. Between 2007 and 2008, at a mean age of 9.7 years, 515 children (32 offspring of GDM mothers [ODM]; 483 offspring of non-GDM mothers [controls]) from the Mysore Parthenon birth cohort underwent cognitive function assessment using tests from the Kaufman Assessment Battery for Children-Second Edition and additional tests measuring learning, long-term storage/retrieval, short-term memory, reasoning, attention and concentration, and visuo-spatial and verbal abilities.
   Compared with controls, ODM scored higher in tests for learning, long-term retrieval/storage (p = 0.008), reasoning (p = 0.02), verbal ability (p = 0.01), and attention and concentration (p = 0.003). In multiple regression, adjusted for the child's age, sex, gestation, neonatal weight and head circumference, maternal age, parity and BMI, and the parent's socioeconomic status, education and rural/urban residence, this difference remained significant only for learning, long-term retrieval/storage (beta = 0.4 SD (95% CI 0.01-0.75); p = 0.04) and verbal ability (beta = 0.5 SD (95% CI 0.09-0.83); p = 0.02), and not with other test scores.
   In this population of healthy Indian children, there was no evidence of lower cognitive ability in ODM. In fact some cognitive scores were higher in ODM.
C1 [Veena, S. R.; Krishnaveni, G. V.; Kiran, K. N.] Holdsworth Mem Hosp, Epidemiol Res Unit, Mysore 570021, Karnataka, India.
   [Srinivasan, K.; Kurpad, A. V.; Muthayya, S.] St Johns Natl Acad Hlth Sci, St Johns Res Inst, Bangalore, Karnataka, India.
   [Hill, J. C.; Fall, C. H. D.] Southampton Gen Hosp, MRC Epidemiol Resource Ctr, Southampton SO9 4XY, Hants, England.
RP Veena, SR (reprint author), Holdsworth Mem Hosp, Epidemiol Res Unit, POB 38, Mysore 570021, Karnataka, India.
EM veenasr@gmail.com
OI Krishnaveni, Ghattu V/0000-0002-6532-8272
FU Parthenon Trust, Switzerland; Wellcome Trust, UK; Medical Research
   Council, UK; Medical Research Council [MC_UP_A620_1016, G0400519,
   MC_U147585821, U1475000003]
FX We are grateful to the families for their participation. We thank all
   the staff of the Holdsworth Memorial Hospital Obstetric Department, I.
   Annamma, Lalitha, B. Balappa, G. Singh, Savitha, M.N. Swarnagowri, M.N.
   Jayakumar, A. Saroja, S. Geetha, K.J. Chachyamma and S.J. Manohar (from
   Epidemiology Research Unit, HMH, Mysore), A.V. Ramthal and P.T. Pakkal
   (from St John's Research Institute, Bangalore), J. Pearce and P. Coakley
   (from MRC Epidemiology Resource Centre, Southampton) for their
   contributions, and Sneha-India for its support. The study was funded by
   the Parthenon Trust, Switzerland, the Wellcome Trust, UK, and the
   Medical Research Council, UK.
CR CARPENTER MW, 1982, AM J OBSTET GYNECOL, V144, P768, DOI 10.1016/0002-9378(82)90349-0
   Dionne G, 2008, PEDIATRICS, V122, pE1073, DOI 10.1542/peds.2007-3028
   Hill JC, 2005, ACTA OBSTET GYN SCAN, V84, P159, DOI 10.1111/j.0001-6349.2005.00670.x
   IIPS (International Institute of Population Studies), 2001, NAT FAM HLTH SURV NF
   Kaufman A. S., 2004, KAUFMAN ASSESSMENT B
   KOHS SC, 1923, INTELLIGENCE MEASURE
   Ornoy Asher, 2005, Pediatr Endocrinol Rev, V3, P104
   Ortega-Senovilla H, 2009, DIABETES CARE, V32, P120, DOI 10.2337/dc08-0679
   Seshiah V, 2009, INT J GYNECOL OBSTET, V104, pS35, DOI 10.1016/j.ijgo.2008.11.035
   Veena SR, 2010, PEDIATR RES, V67, P424, DOI 10.1203/PDR.0b013e3181d00b45
   Wechsler D., 1991, MANUAL WECHSLER INTE
NR 11
TC 21
Z9 22
U1 0
U2 8
PU SPRINGER
PI NEW YORK
PA 233 SPRING ST, NEW YORK, NY 10013 USA
SN 0012-186X
J9 DIABETOLOGIA
JI Diabetologia
PD OCT
PY 2010
VL 53
IS 10
BP 2134
EP 2138
DI 10.1007/s00125-010-1847-0
PG 5
WC Endocrinology & Metabolism
SC Endocrinology & Metabolism
GA 647IT
UT WOS:000281612600009
PM 20614102
OA Green Accepted, Bronze
DA 2018-12-18
ER

PT J
AU Raghupathy, P
   Antonisamy, B
   Geethanjali, FS
   Saperia, J
   Leary, SD
   Priya, G
   Richard, J
   Barker, DJP
   Fall, CHD
AF Raghupathy, Palany
   Antonisamy, Belavendra
   Geethanjali, Finney S.
   Saperia, Julia
   Leary, Samantha D.
   Priya, G.
   Richard, Joseph
   Barker, David J. P.
   Fall, Caroline H. D.
TI Glucose tolerance, insulin resistance and insulin secretion in young
   south Indian adults: Relationships to parental size, neonatal size and
   childhood body mass index
SO DIABETES RESEARCH AND CLINICAL PRACTICE
LA English
DT Article
DE Type 2 diabetes mellitus; Impaired glucose tolerance; Insulin
   resistance; Childhood body mass index; Young adulthood
ID BIRTH-WEIGHT; FETAL-GROWTH; TAMIL-NADU; PREVALENCE; INTOLERANCE;
   METABOLISM; PREGNANCY; DISEASE; OBESITY; RISK
AB Objective: To study the relationship of newborn size and post-natal growth to glucose intolerance in south Indian adults.
   Research design and methods: 2218 men and women (mean age 28 years) were studied from a population-based birth cohort born, in a large town and adjacent rural villages. The prevalence of adult diabetes mellitus [DM] and impaired glucose tolerance [IGT], and insulin resistance and insulin secretion (calculated) were examined in relation to BMI and height at birth, and in infancy, childhood and adolescence and changes in BMI and height between these stages.
   Results: Sixty-two (2.8%) subjects had Type 2 diabetes (DM) and 362 (16.3%) had impaired glucose tolerance (IGT). IGT and DM combined (IGT/DM) and insulin resistance were associated with low childhood body mass index (BMI) (p < 0.001 for both) and above-average BMI gain between childhood or adolescence and adult life (p < 0.001 for both). There were no direct associations between birthweight or infant size and IGT/DM; however, after adjusting for adult BMI, lower birthweight was associated with an increased risk.
   Conclusions: The occurrence of IGT and Type 2 DM is associated with thinness at birth and in childhood followed by accelerated BMI gain through adolescence. (C) 2009 Published by Elsevier Ireland Ltd.
C1 [Raghupathy, Palany] Christian Med Coll & Hosp, Dept Child Hlth, Vellore 632004, Tamil Nadu, India.
   [Antonisamy, Belavendra; Priya, G.; Richard, Joseph] Christian Med Coll & Hosp, Dept Biostat, Vellore 632004, Tamil Nadu, India.
   [Geethanjali, Finney S.] Christian Med Coll & Hosp, Dept Clin Biochem, Vellore 632004, Tamil Nadu, India.
   [Saperia, Julia; Leary, Samantha D.; Barker, David J. P.; Fall, Caroline H. D.] Univ Southampton, Southampton Gen Hosp, MRC, Epidemiol Resource Ctr, Southampton SO16 6YD, Hants, England.
RP Raghupathy, P (reprint author), 39,6th Cross Rd,35th Main,KAS Officers Colony,BTM, Bangalore 560068, Karnataka, India.
EM p.raghupathy@gmail.com
RI Berryman, Katie/J-4236-2014; Barker, David/A-5671-2013; Leary,
   Sam/B-4456-2016
FU British Heart Foundation [RG/98001]; Medical Research Council (UK);
   Sneha-India; Medical Research Council [MC_UP_A620_1016, G0400519,
   MC_U147585821, U1475000003]
FX This study was supported by the British Heart Foundation and the Medical
   Research Council (UK). We thank the subjects who participated, the
   medical officers, field and laboratory staff, Abel Rajaratnam and R.
   Selvakumar for their kind co-operation. We also acknowledge the support
   of Sneha-India.; Funding: British Heart Foundation (RG/98001).
CR [Anonymous], 1995, WHO TECHN REP SER, V854
   Antonisamy B, 2009, INT J EPIDEMIOL, V38, P663, DOI 10.1093/ije/dyn159
   Bhargava SK, 2004, NEW ENGL J MED, V350, P865, DOI 10.1056/NEJMoa035698
   Boyko EJ, 2000, DIABETES CARE, V23, P1260, DOI 10.2337/diacare.23.9.1260
   Eriksson JG, 1999, BMJ-BRIT MED J, V318, P427, DOI 10.1136/bmj.318.7181.427
   Eriksson JG, 2002, DIABETOLOGIA, V45, P342, DOI 10.1007/s00125-001-0757-6
   Fall CHD, 1998, DIABETIC MED, V15, P220, DOI 10.1002/(SICI)1096-9136(199803)15:3<220::AID-DIA544>3.3.CO;2-F
   Forsen T, 2000, ANN INTERN MED, V133, P176, DOI 10.7326/0003-4819-133-3-200008010-00008
   Gale CR, 2001, J CLIN ENDOCR METAB, V86, P267, DOI 10.1210/jc.86.1.267
   HALES CN, 1991, BMJ-BRIT MED J, V303, P1019, DOI 10.1136/bmj.303.6809.1019
   Harder T, 2007, AM J EPIDEMIOL, V165, P849, DOI 10.1093/aje/kwk071
   Levitt NS, 2000, J CLIN ENDOCR METAB, V85, P4611, DOI 10.1210/jc.85.12.4611
   Li HJ, 2003, AM J CLIN NUTR, V77, P1498
   MATTHEWS DR, 1985, DIABETOLOGIA, V28, P412, DOI 10.1007/BF00280883
   Mi J, 2000, ANN INTERN MED, V132, P253, DOI 10.7326/0003-4819-132-4-200002150-00002
   Newsome CA, 2003, DIABETIC MED, V20, P339, DOI 10.1046/j.1464-5491.2003.00871.x
   PHILLIPS DIW, 1994, DIABETIC MED, V11, P286, DOI 10.1111/j.1464-5491.1994.tb00273.x
   Raghupathy P, 2007, DIABETES RES CLIN PR, V77, P269, DOI 10.1016/j.diabres.2006.12.005
   RAMACHANDRAN A, 1992, DIABETES CARE, V15, P1348, DOI 10.2337/diacare.15.10.1348
   RAO PSS, 1977, SOC BIOL, V24, P281, DOI 10.1080/19485565.1977.9988298
   RAO PSS, 1980, J MED GENET, V17, P27, DOI 10.1136/jmg.17.1.27
   RAO PSS, 1977, ANN HUM GENET, V41, P87, DOI 10.1111/j.1469-1809.1977.tb01964.x
   Sachdev HS, 2005, AM J CLIN NUTR, V82, P456
   Shiell AW, 2000, BRIT J OBSTET GYNAEC, V107, P890, DOI 10.1111/j.1471-0528.2000.tb11088.x
   Singhal A, 2003, AM J CLIN NUTR, V77, P726
   Tian JY, 2006, EUR J ENDOCRINOL, V155, P601, DOI 10.1530/eje.1.02265
   Veena SR, 2009, J DIABETES, V1, P218, DOI 10.1111/j.1753-0407.2009.00036.x
   Victora CG, 2008, LANCET, V371, P340, DOI 10.1016/S0140-6736(07)61692-4
   Wareham N J, 1995, Diabet Med, V12, P931
   WHINCUP PH, 2008, JAMA-J AM MED ASSOC, V300, P2885
   Wild S, 2004, DIABETES CARE, V27, P1047, DOI 10.2337/diacare.27.5.1047
   World Health Organization (WHO), 1999, WHONCDNCS992
NR 32
TC 21
Z9 23
U1 1
U2 6
PU ELSEVIER IRELAND LTD
PI CLARE
PA ELSEVIER HOUSE, BROOKVALE PLAZA, EAST PARK SHANNON, CO, CLARE, 00000,
   IRELAND
SN 0168-8227
J9 DIABETES RES CLIN PR
JI Diabetes Res. Clin. Pract.
PD FEB
PY 2010
VL 87
IS 2
BP 283
EP 292
DI 10.1016/j.diabres.2009.11.015
PG 10
WC Endocrinology & Metabolism
SC Endocrinology & Metabolism
GA 561OU
UT WOS:000274988300023
PM 20115937
OA Green Accepted
DA 2018-12-18
ER

PT J
AU Rogawski, ET
   Bartelt, LA
   Platts-Mills, JA
   Seidman, JC
   Samie, A
   Havt, A
   Babji, S
   Trigoso, DR
   Qureshi, S
   Shakoor, S
   Haque, R
   Mduma, E
   Bajracharya, S
   Gaffar, SMA
   Lima, AAM
   Kang, G
   Kosek, MN
   Ahmed, T
   Svensen, E
   Mason, C
   Bhutta, ZA
   Lang, DR
   Gottlieb, M
   Guerrant, RL
   Houpt, ER
   Bessong, PO
AF Rogawski, Elizabeth T.
   Bartelt, Luther A.
   Platts-Mills, James A.
   Seidman, Jessica C.
   Samie, Amidou
   Havt, Alexandre
   Babji, Sudhir
   Trigoso, Dixner Rengifo
   Qureshi, Shahida
   Shakoor, Sadia
   Haque, Rashidul
   Mduma, Estomih
   Bajracharya, Samita
   Gaffar, S. M. Abdul
   Lima, Aldo A. M.
   Kang, Gagandeep
   Kosek, Margaret N.
   Ahmed, Tahmeed
   Svensen, Erling
   Mason, Carl
   Bhutta, Zulfiqar A.
   Lang, Dennis R.
   Gottlieb, Michael
   Guerrant, Richard L.
   Houpt, Eric R.
   Bessong, Pascal O.
CA MAL-ED Network Investigators
TI Determinants and Impact of Giardia Infection in the First 2 Years of
   Life in the MAL-ED Birth Cohort
SO JOURNAL OF THE PEDIATRIC INFECTIOUS DISEASES SOCIETY
LA English
DT Article
DE children; Giardia; growth; intestinal permeability; risk factors
ID DEVELOPING-COUNTRIES; LAMBLIA INFECTION; PHYSICAL GROWTH;
   YOUNG-CHILDREN; DIARRHEA; DISEASE; DUODENALIS; INTESTINALIS;
   INFLAMMATION; MICROBIOME
AB Background. Giardia are among the most common enteropathogens detected in children in low-resource settings. We describe here the epidemiology of infection with Giardia in the first 2 years of life in the Etiology, Risk Factors, and Interactions of Enteric Infections and Malnutrition and the Consequences for Child Health and Development Project (MAL-ED), a multisite birth-cohort study.
   Methods. From 2089 children, 34 916 stool samples collected during monthly surveillance and episodes of diarrhea were tested for Giardia using an enzyme immunoassay. We quantified the risk of Giardia detection, identified risk factors, and assessed the associations with micronutrients, markers of gut inflammation and permeability, diarrhea, and growth using multivariable linear regression.
   Results. The incidence of at least 1 Giardia detection varied according to site (range, 37.7%-96.4%) and was higher in the second year of life. Exclusive breastfeeding (HR for first Giardia detection in a monthly surveillance stool sample, 0.46 [95% confidence interval (CI), 0.28-0.75]), higher socioeconomic status (HR, 0.74 [95% CI, 0.56-0.97]), and recent metronidazole treatment (risk ratio for any surveillance stool detection, 0.69 [95% CI, 0.56-0.84]) were protective. Persistence of Giardia (consecutive detections) in the first 6 months of life was associated with reduced subsequent diarrheal rates in Naushahro Feroze, Pakistan but not at any other site. Giardia detection was also associated with an increased lactulose/mannitol ratio. Persistence of Giardia before 6 months of age was associated with a -0.29 (95% CI, -0.53 to -0.05) deficit in weight-for-age z score and -0.29 (95% CI, -0.64 to 0.07) deficit in length-for-age z score at 2 years.
   Conclusions. Infection with Giardia occurred across epidemiological contexts, and repeated detections in 40% of the children suggest that persistent infections were common. Early persistent infection with Giardia, independent of diarrhea, might contribute to intestinal permeability and stunted growth.
C1 [Rogawski, Elizabeth T.; Platts-Mills, James A.; Guerrant, Richard L.; Houpt, Eric R.] Univ Virginia, Div Infect Dis & Int Hlth, Charlottesville, VA USA.
   [Bartelt, Luther A.] Univ N Carolina, Div Infect Dis, Chapel Hill, NC USA.
   [Seidman, Jessica C.] NIH, Fogarty Int Ctr, Bldg 10, Bethesda, MD 20892 USA.
   [Samie, Amidou; Bessong, Pascal O.] Univ Venda, Thohoyandou, South Africa.
   [Havt, Alexandre; Lima, Aldo A. M.] Univ Fed Ceara, Clin Res Unit, Fortaleza, Ceara, Brazil.
   [Havt, Alexandre; Lima, Aldo A. M.] Univ Fed Ceara, Inst Biomed, Fortaleza, Ceara, Brazil.
   [Babji, Sudhir; Kang, Gagandeep] Christian Med Coll & Hosp, Vellore, Tamil Nadu, India.
   [Trigoso, Dixner Rengifo; Kosek, Margaret N.] Asociac Benef PRISMA, Iquitos, Peru.
   [Qureshi, Shahida; Shakoor, Sadia; Bhutta, Zulfiqar A.] Aga Khan Univ, Karachi, Pakistan.
   [Haque, Rashidul; Gaffar, S. M. Abdul; Ahmed, Tahmeed] Int Ctr Diarrhoeal Dis Res, Dhaka, Bangladesh.
   [Mduma, Estomih] Haydom Lutheran Hosp, Haydom, Tanzania.
   [Bajracharya, Samita] Walter Reed AFRIMS Res Unit Nepal, Kathmandu, Nepal.
   [Kosek, Margaret N.] Johns Hopkins Univ, Bloomberg Sch Publ Hlth, Baltimore, MD USA.
   [Svensen, Erling] Haukeland Hosp, Bergen, Norway.
   [Mason, Carl] Armed Forces Res Inst Med Sci, Bangkok, Thailand.
   [Lang, Dennis R.; Gottlieb, Michael] Fdn Natl Inst Hlth, Bethesda, MD USA.
RP Rogawski, ET (reprint author), POB 801379,Carter Harrison Res Bldg MR 6, Charlottesville, VA 22908 USA.
EM etr5m@virginia.edu
RI Lima, Aldo/D-8251-2018
OI Lima, Aldo/0000-0002-0299-1747; Bessong, Pascal/0000-0003-0561-272X;
   MASON, CARL/0000-0002-3676-2811; Oria, Reinaldo/0000-0002-6914-5481;
   Havt, Alexandre/0000-0002-4546-2976
FU Bill and Melinda Gates Foundation; Foundation for the National
   Institutes of Health; National Institutes of Health Fogarty
   International Center [D43-TW009359]
FX MAL-ED is carried out as a collaborative project supported by the Bill
   and Melinda Gates Foundation, the Foundation for the National Institutes
   of Health, and the National Institutes of Health Fogarty International
   Center (grant D43-TW009359 to E.T.R.).
CR Abou-Shady O, 2011, BIOL TRACE ELEM RES, V140, P1, DOI 10.1007/s12011-010-8673-6
   Acosta AM, 2014, CLIN INFECT DIS, V59, pS193, DOI 10.1093/cid/ciu653
   Ajjampur SSR, 2011, ANN TROP PAEDIATR, V31, P205, DOI 10.1179/1465328111Y.0000000003
   Astiazaran-Garcia H, 2011, ANN NUTR METAB, V57, P228, DOI 10.1159/000321682
   Bartelt Luther A, 2015, F1000Prime Rep, V7, P62, DOI 10.12703/P7-62
   Boeke CE, 2010, J TROP PEDIATRICS, V56, P299, DOI 10.1093/tropej/fmp136
   Calderaro A, 2010, DIAGN MICR INFEC DIS, V66, P261, DOI 10.1016/j.diagmicrobio.2009.10.004
   Caulfield LE, 2014, CLIN INFECT DIS, V59, pS248, DOI 10.1093/cid/ciu421
   Centeno-Lima S, 2013, ACTA MEDICA PORT, V26, P721
   Denno DM, 2014, CLIN INFECT DIS, V59, pS213, DOI 10.1093/cid/ciu541
   Donowitz JR, 2016, CLIN INFECT DIS, V63, P792, DOI 10.1093/cid/ciw391
   Ertan P, 2002, PEDIATR INT, V44, P286, DOI 10.1046/j.1442-200X.2002.01550.x
   Freedman DO, 2006, NEW ENGL J MED, V354, P119, DOI 10.1056/NEJMoa051331
   Goto R, 2002, BRIT J NUTR, V88, P141, DOI 10.1079/BJN2002599
   Hanevik K, 2007, J INFECTION, V55, P524, DOI 10.1016/j.jinf.2007.09.004
   HJELT K, 1992, ACTA PAEDIATR, V81, P881, DOI 10.1111/j.1651-2227.1992.tb12128.x
   Hollm-Delgado MG, 2008, AM J EPIDEMIOL, V168, P647, DOI 10.1093/aje/kwn177
   Houpt E, 2014, CLIN INFECT DIS, V59, pS225, DOI 10.1093/cid/ciu413
   Howe CJ, 2011, EPIDEMIOLOGY, V22, P874, DOI 10.1097/EDE.0b013e31823029dd
   Johnson CL, 2012, PEDIATRICS, V129, P950, DOI 10.1542/peds.2011-2736
   Kohli A, 2008, T ROY SOC TROP MED H, V102, P718, DOI 10.1016/j.trstmh.2008.03.002
   Kosek M, 2014, CLIN INFECT DIS, V59, pS239, DOI 10.1093/cid/ciu457
   Kosek MN, 2016, J PEDIAT GA IN PRESS
   Kotloff KL, 2013, LANCET, V382, P209, DOI 10.1016/S0140-6736(13)60844-2
   Laishram S, 2012, INDIAN J GASTROENTER, V31, P3, DOI 10.1007/s12664-012-0161-9
   Muhsen K, 2014, J TROP PEDIATRICS, V60, P99, DOI 10.1093/tropej/fmt085
   Muhsen K, 2012, CLIN INFECT DIS, V55, pS271, DOI 10.1093/cid/cis762
   Platts-Mills JA, 2015, LANCET GLOB HEALTH, V3, pE564, DOI 10.1016/S2214-109X(15)00151-5
   Prado MS, 2005, PARASITOLOGY, V131, P51, DOI 10.1017/S0031182005007353
   Psaki SR, 2014, POPUL HEALTH METR, V12, DOI 10.1186/1478-7954-12-8
   Quihui-Cota L, 2008, INT J VITAM NUTR RES, V78, P51, DOI 10.1024/0300-9831.78.2.51
   Richard SA, 2014, CLIN INFECT DIS, V59, pS220, DOI 10.1093/cid/ciu435
   Rogawski ET, 2017, B WORLD HEALTH ORGAN, V95, P49, DOI 10.2471/BLT.16.176123
   Sackey ME, 2003, J TROP PEDIATRICS, V49, P17, DOI 10.1093/tropej/49.1.17
   Schuurman T, 2007, CLIN MICROBIOL INFEC, V13, P1186, DOI 10.1111/j.1469-0691.2007.01836.x
   Stuart JM, 2003, EMERG INFECT DIS, V9, P229
   Torrazza RM, 2011, J PERINATOL, V31, pS29, DOI 10.1038/jp.2010.172
   Veenemans J, 2011, PLOS NEGLECT TROP D, V5, DOI 10.1371/journal.pntd.0001158
   WHO (World Health Organization) and UNICEF (United Nations Children's Fund), 2008, PROGR DRINK WAT SAN
   World Health Organization, 2006, WHO CHILD GROWTH STA
NR 40
TC 20
Z9 20
U1 1
U2 1
PU OXFORD UNIV PRESS
PI OXFORD
PA GREAT CLARENDON ST, OXFORD OX2 6DP, ENGLAND
SN 2048-7193
EI 2048-7207
J9 J PEDIATR INFECT DIS
JI J. Pediatr. Infect. Dis. Soc.
PD JUN
PY 2017
VL 6
IS 2
BP 153
EP 160
DI 10.1093/jpids/piw082
PG 8
WC Infectious Diseases; Pediatrics
SC Infectious Diseases; Pediatrics
GA FO2PF
UT WOS:000416621100010
PM 28204556
OA Green Published, Bronze
DA 2018-12-18
ER

PT J
AU Kattula, D
   Sarkar, R
   Sivarathinaswamy, P
   Velusamy, V
   Venugopal, S
   Naumova, EN
   Muliyil, J
   Ward, H
   Kang, G
AF Kattula, Deepthi
   Sarkar, Rajiv
   Sivarathinaswamy, Prabhu
   Velusamy, Vasanthakumar
   Venugopal, Srinivasan
   Naumova, Elena N.
   Muliyil, Jayaprakash
   Ward, Honorine
   Kang, Gagandeep
TI The first 1000 days of life: prenatal and postnatal risk factors for
   morbidity and growth in a birth cohort in southern India
SO BMJ OPEN
LA English
DT Article
ID DEVELOPING-COUNTRIES; MATERNAL ANEMIA; AIR-POLLUTION; URBAN SLUMS;
   CHILDREN; HEALTH; WEIGHT; MORTALITY; DETERMINANTS; INFECTIONS
AB Objective: To estimate the burden and assess prenatal and postnatal determinants of illnesses experienced by children residing in a semiurban slum, during the first 1000 days of life.
   Design: Community-based birth cohort
   Setting: Southern India
   Participants: Four hundred and ninety-seven children of 561 pregnant women recruited and followed for 2 years with surveillance and anthropometry.
   Main outcome measure: Incidence rates of illness; rates of clinic visits and hospitalisations; factors associated with low birth weight, various illnesses and growth.
   Results: Data on 10 377.7 child-months of follow-up estimated an average rate of 14.8 illnesses/child-year. Gastrointestinal and respiratory illnesses were 20.6% and 47.8% of the total disease burden, respectively. The hospitalisation rate reduced from 46/100 child-years during infancy to 19/100 child-years in the second year. Anaemia during pregnancy (OR=2.3, 95% CI=1.08 to 5.18), less than four antenatal visits (OR=6.8, 95% CI=2.1 to 22.5) and preterm birth (OR=3.3, 95% CI=1.1 to 9.7) were independent prenatal risk factors for low birth weight. Female gender (HR=0.88, 95% CI=0.79 to 0.99) and 6 months of exclusive breast feeding (HR=0.76, 95% CI=0.66 to 0.88) offered protection against all morbidity. Average monthly height and weight gain were lower in female child and children exclusively breast fed for 6 months.
   Conclusions: The high morbidity in Indian slum children in the first 1000 days of life was mainly due to prenatal factors and gastrointestinal and respiratory illness. Policymakers need disease prevalence and pathways to target high-risk groups with appropriate interventions in the community.
C1 [Kattula, Deepthi; Sarkar, Rajiv; Sivarathinaswamy, Prabhu; Velusamy, Vasanthakumar; Venugopal, Srinivasan; Naumova, Elena N.; Muliyil, Jayaprakash; Ward, Honorine; Kang, Gagandeep] Christian Med Coll & Hosp, Dept Gastrointestinal Sci, Vellore, Tamil Nadu, India.
   [Naumova, Elena N.] Tufts Univ, Sch Engn, Dept Civil & Environm Engn, Medford, MA 02155 USA.
   [Ward, Honorine] Tufts Med Ctr, Div Geog Med & Infect Dis, Boston, MA USA.
RP Kang, G (reprint author), Christian Med Coll & Hosp, Dept Gastrointestinal Sci, Vellore, Tamil Nadu, India.
EM gkang@cmcvellore.ac.in
OI Kang, Gagandeep/0000-0002-3656-564X
FU National Institutes of Health/NIAID [R01 AI072222]; Fogarty
   International Center [D43 TW007392]
FX This study was supported by the National Institutes of Health/NIAID R01
   AI072222 (HW). DK was supported by Fogarty International Center training
   grant D43 TW007392 (GK).
CR Ahmad Muhammad Owais, 2011, J Ayub Med Coll Abbottabad, V23, P77
   [Anonymous], 2006, PREGN CHILDB POSTP N
   Ashworth A, 1998, EUR J CLIN NUTR, V52, pS34
   Awasthi Shally, 2003, Indian Pediatr, V40, P1145
   Barker D. J. P., 1998, MOTHERS BABIES HLTH
   Barker DJP, 1997, NUTRITION, V13, P807, DOI 10.1016/S0899-9007(97)00193-7
   Brick T, 2004, INT J HYG ENVIR HEAL, V207, P473, DOI 10.1078/1438-4639-00318
   Broor S, 2001, Indian Pediatr, V38, P1361
   Castro Melania X, 2003, Braz J Infect Dis, V7, P387, DOI 10.1590/S1413-86702003000600006
   Celik Y, 2007, J MED SYST, V31, P197, DOI 10.1007/s10916-007-9055-2
   Choudhary R, 2002, HEALTH POLICY PLANN, V17, P420, DOI 10.1093/heapol/17.4.420
   Spyrides MHC, 2008, J PEDIAT-BRAZIL, V84, P237, DOI [10.2223/JPED.1797, 10.1590/S0021-75572008000300009]
   Deng AA, 2009, RISK FACTORS ACUTE L
   Desjardins E, 1999, CAN J PUBLIC HEALTH, V90, P224
   Diallo Fatoumata Binta, 2009, Pan Afr Med J, V2, P2
   Gladstone BP, 2008, ARCH DIS CHILD, V93, P479, DOI 10.1136/adc.2006.114546
   Gladstone BP, 2010, J TROP PEDIATRICS, V56, P221, DOI 10.1093/tropej/fmp116
   GOPALAN C, 1961, J AM DIET ASSOC, V39, P129
   Grantham-McGregor S, 2007, LANCET, V369, P60, DOI 10.1016/S0140-6736(07)60032-4
   Grantham-McGregor SM, 1998, EUR J CLIN NUTR, V52, pS59
   GRUMMERSTRAWN LM, 1993, PEDIATRICS, V91, P766
   Hatt LE, 2006, SOC SCI MED, V62, P375, DOI 10.1016/j.socscimed.2005.06.007
   HUGHART N, 1992, TROP GEOGR MED, V44, P142
   Hussain A, 1999, TROP MED INT HEALTH, V4, P758, DOI 10.1046/j.1365-3156.1999.00485.x
   [International Institute for Population Sciences (IIPS) Macro International], 2007, NAT FAM HLTH SURV NF
   Kandala NB, 2007, AM J TROP MED HYG, V77, P770, DOI 10.4269/ajtmh.2007.77.770
   Khattar D, 2013, INDIAN PEDIATR, V50, P134, DOI 10.1007/s13312-013-0035-y
   Kline MW, 2009, AM J CLIN NUTR, V89, P1281, DOI 10.3945/ajcn.2009.27743
   Koch A, 2003, AM J EPIDEMIOL, V158, P374, DOI 10.1093/aje/kwg143
   Kumar R, 2008, ASIAN PAC J ALLERGY, V26, P213
   Lamberti LM, 2011, BMC PUBLIC HEALTH, V11, DOI 10.1186/1471-2458-11-S3-S15
   Levy A, 2005, EUR J OBSTET GYN R B, V122, P182, DOI 10.1016/j.ejogrb.2005.02.015
   Lim SS, 2010, LANCET, V375, P2009, DOI 10.1016/S0140-6736(10)60744-1
   Lone FW, 2004, TROP MED INT HEALTH, V9, P486, DOI 10.1111/j.1365-3156.2004.01222.x
   Madhiwalla N, 2007, NATL MED J INDIA, V20, P113
   Masten AS, 2003, RESILIENCE FRAMEWORK
   Morrow AL, 2005, J NUTR, V135, P304
   Mulder-Sibanda M, 1999, PUBLIC HEALTH, V113, P65, DOI 10.1016/S0033-3506(99)00120-1
   Nair N. Sreekumaran, 2000, Indian Journal of Pediatrics, V67, P9, DOI 10.1007/BF02802625
   Naushinm Ahmood MA, 1995, PAK DEV REV, V34, P693
   Oddy WH, 2003, ARCH DIS CHILD, V88, P224, DOI 10.1136/adc.88.3.224
   Pollitt E, 1997, AM J CLIN NUTR, V66, P1357
   Pryer JA, 2002, PUBLIC HEALTH NUTR, V5, P613, DOI 10.1079/PHN2002335
   RASMUSSEN K, 2001, J NUTR, V131, pS3
   Rasmussen KM, 2001, J NUTR, V131, p590S, DOI 10.1093/jn/131.2.590S
   Sarkar R, 2013, BMC PUBLIC HEALTH, V13, DOI 10.1186/1471-2458-13-87
   Singh M., 2001, ART SCI BABY CHILD C
   Siza J E, 2008, Tanzan J Health Res, V10, P1
   Smith KR, 2000, THORAX, V55, P518, DOI 10.1136/thorax.55.6.518
   Ugboma HAA, 2013, NIGER J CLIN PRACT, V16, P184, DOI 10.4103/1119-3077.110145
   UN-Habitat, 2003, CHALL SLUMS
   United Nations, 2011, WE CAN END POV 2015
   van den Bosch W J, 1992, Scand J Prim Health Care, V10, P118
   Vlassoff C, 2007, J HEALTH POPUL NUTR, V25, P47
   World Health Organization, 2008, WORLDWIDE PREVALENCE
   World Health Organization, 2006, WHO CHILD GROWTH STA
   World Health Organization (WHO), 2001, OPT DUR EXCL BREASTF
NR 57
TC 20
Z9 21
U1 1
U2 8
PU BMJ PUBLISHING GROUP
PI LONDON
PA BRITISH MED ASSOC HOUSE, TAVISTOCK SQUARE, LONDON WC1H 9JR, ENGLAND
SN 2044-6055
J9 BMJ OPEN
JI BMJ Open
PY 2014
VL 4
IS 7
AR e005404
DI 10.1136/bmjopen-2014-005404
PG 10
WC Medicine, General & Internal
[truncated: 1,265,498 more chars]
